# Supplementary material for: Hypoxia-induced conversion of sensory Schwann cells into repair cells is regulated by HDAC8
Source: Nat Commun. 2025 Jan 9;16:515. doi: 10.1038/s41467-025-55835-9 (PMC11711395; doi:10.1038/s41467-025-55835-9)
Supplement: Supplementary file 3 — Supplementary Data 1 [file 41467_2025_55835_MOESM3_ESM.xlsx]

## Sheet: Protein abundances
Supplementary table S1A: IP-MS analysis of anti-Hdac8 IPs compared to IgG control IPs. Nerves were either crushed prior IP (lesion, CR) or not (no lesion, CO). IPs were performed at 1 dpL. In total four IPs were performed and analyzed by label-free quantitative mass spectrometry. Shown are log2-transformed iBAQ values. Data were filtered on proteins being present in both HDAC8 IPs with min. 2 uni…
iBAQ CO_IgGCtrl	iBAQ CO_HDAC8IP	iBAQ CR_IgGCtrl	iBAQ CR_HDAC8IP	Student's T-test Significant IgGCtrl_HDAC8IP__BH corrected	Student's T-test significant__BH corrected	Peptides	Sequence coverage [%]	Mol. weight [kDa]	Q-value	Score	Intensity	MS/MS count	-Log Student's T-test p-value IgGCtrl_HDAC8IP__	Student's T-test q-value IgGCtrl_HDAC8IP	Student's T-test Difference IgGCtrl_HDAC8IP__	Student's T-test Test statistic IgGCtrl_HDAC8IP__	Protein IDs	Majority protein IDs	Protein names	Gene names
10.0844	19.15	8.75679	19.16	+	IgGCtrl_HDAC8IP	2	7.3	49.279	0	20.572	19885000	4	2.33556	0.0335254	-9.73442	-14.6646	P70333;O35737	P70333;O35737	Heterogeneous nuclear ribonucleoprotein H2;Heterogeneous nuclear ribonucleoprotein H;Heterogeneous nuclear ribonucleoprotein H, N-terminally processed	Hnrnph2;Hnrnph1
11.4948	18.48	9.20442	18.28	+	IgGCtrl_HDAC8IP	2	3.8	53.516	0	11.422	10261000	4	1.70151	0.0472882	-8.03037	-6.98555	P26369	P26369	Splicing factor U2AF 65 kDa subunit	U2af2
8.72499	19.4	8.80239	18.22	+	IgGCtrl_HDAC8IP	2	5.4	58.758	0	15.155	20901000	2	2.46269	0.0335254	-10.0463	-16.9911	Q8R326	Q8R326	Paraspeckle component 1	Pspc1
10.0922	19.54	9.20074	18.07	+	IgGCtrl_HDAC8IP	2	6.7	42.161	0	12.287	25892000	3	2.06076	0.0344628	-9.15853	-10.6545	Q91VM5;Q9WV02	Q91VM5;Q9WV02	RNA binding motif protein, X-linked-like-1;RNA-binding motif protein, X chromosome;RNA-binding motif protein, X chromosome, N-terminally processed	Rbmxl1;Rbmx
10.7284	18.69	8.96369	17.42	+	IgGCtrl_HDAC8IP	2	4.4	61.445	0	11.803	11364000	3	1.76728	0.0460213	-8.20895	-7.55123	Q8VC31	Q8VC31	Coiled-coil domain-containing protein 9	Ccdc9
9.82403	18.2	9.63826	17.18	+	IgGCtrl_HDAC8IP	2	5.8	55.854	0	14.251	11239000	4	2.37514	0.0335254	-7.95886	-15.3531	Q8BVE3	Q8BVE3	V-type proton ATPase subunit H	Atp6v1h
8.85392	18.11	8.44218	17.01	+	IgGCtrl_HDAC8IP	2	4.5	85.171	0	13.851	13304000	4	2.36509	0.0335254	-8.91195	-15.1753	G5E8J6	G5E8J6		Hrc
9.76816	17.85	9.43173	17.01	+	IgGCtrl_HDAC8IP	2	7	44.141	0	19.945	6630100	3	2.47859	0.0335254	-7.83006	-17.3066	Q9Z0H3	Q9Z0H3	SWI/SNF-related matrix-associated actin-dependent regulator of chromatin subfamily B member 1	Smarcb1
9.65443	17.51	10.7653	16.98	+	IgGCtrl_HDAC8IP	2	3.4	92.079	0	15.099	15478000	4	2.12119	0.0344474	-7.03515	-11.4319	Q61072	Q61072	Disintegrin and metalloproteinase domain-containing protein 9	Adam9
10.9524	17.55	11.5448	16.89	+	IgGCtrl_HDAC8IP	2	6.2	48.173	0	14.15	6572900	3	2.26202	0.0335254	-5.97139	-13.4655	Q60780	Q60780	Growth arrest-specific protein 7	Gas7
9.28966	17.86	10.293	16.81	+	IgGCtrl_HDAC8IP	2	5.8	56.369	0	16.595	9183200	3	2.03911	0.0352034	-7.54369	-10.3888	Q6PHZ2	Q6PHZ2	Calcium/calmodulin-dependent protein kinase type II subunit delta	Camk2d
11.0855	17.12	9.95335	16.49	+	IgGCtrl_HDAC8IP	2	4.1	77.286	0	17.248	6814700	3	1.98064	0.0371389	-6.28557	-9.70269	Q9QXS6	Q9QXS6	Drebrin	Dbn1
9.82291	15.97	10.2681	16.18	+	IgGCtrl_HDAC8IP	2	3.1	67.766	0	11.123	4570200	2	2.77944	0.0335202	-6.02952	-24.5008	P26041;P26043	P26041;P26043	Moesin;Radixin	Msn;Rdx
11.897	16.09	10.9746	15.84	+	IgGCtrl_HDAC8IP	2	3	78.776	0	11.394	3600700	3	1.96062	0.0379065	-4.52918	-9.47804	Q9QYB5	Q9QYB5	Gamma-adducin	Add3
9.74128	16.5	10.4106	15.82	+	IgGCtrl_HDAC8IP	2	3.5	84.066	0	12.943	6330100	3	2.21523	0.0335254	-6.08407	-12.7533	Q9D2N4	Q9D2N4	Dystrobrevin alpha	Dtna
11.0131	15.75	10.3553	15.56	+	IgGCtrl_HDAC8IP	2	2.4	123.72	0	11.105	3823100	2	2.327	0.0335254	-4.97084	-14.5199	O35126	O35126	Atrophin-1	Atn1
9.59096	16.51	8.7337	15.53	+	IgGCtrl_HDAC8IP	2	3.5	73.373	0	11.555	3790100	4	2.05099	0.0347757	-6.85767	-10.5338	P0C7T6	P0C7T6	Ataxin-1-like	Atxn1l
10.2294	16.97	10.0934	15.51	+	IgGCtrl_HDAC8IP	2	3	66.487	0	11.378	6137900	2	1.84657	0.0427906	-6.07862	-8.29101	Q922B6	Q922B6	E3 ubiquitin-protein ligase TRAF7	Traf7
10.4561	15.59	8.74042	15.2	+	IgGCtrl_HDAC8IP	2	3.5	82.876	0	11.804	3222800	2	1.65235	0.0498283	-5.79672	-6.58911	Q99LI7	Q99LI7	Cleavage stimulation factor subunit 3	Cstf3
10.0337	15.15	11.0498	15.2	+	IgGCtrl_HDAC8IP	2	2	140.6	0	11.972	4294700	2	1.9266	0.0392556	-4.63324	-9.10787	P97820;Q9JM52;P83510	P97820;Q9JM52;P83510	Mitogen-activated protein kinase kinase kinase kinase 4;Misshapen-like kinase 1;Traf2 and NCK-interacting protein kinase	Map4k4;Mink1;Tnik
10.4853	15.41	9.85059	14.97	+	IgGCtrl_HDAC8IP	2	3.5	102.36	0	12.431	3097700	3	2.23203	0.0335254	-5.02203	-13.0047	Q8BFY9;Q99LG2	Q8BFY9;Q99LG2	Transportin-1;Transportin-2	Tnpo1;Tnpo2
10.1885	15.9	9.55115	14.84	+	IgGCtrl_HDAC8IP	2	2.9	96.965	0	15.665	3889100	3	1.9063	0.0396	-5.50015	-8.89358	Q9DBS9	Q9DBS9	Oxysterol-binding protein-related protein 3	Osbpl3
10.3262	14.54	9.67086	14.36	+	IgGCtrl_HDAC8IP	2	1.5	197.09	0	12.015	3356900	4	2.23837	0.0335254	-4.45149	-13.1008	P02469	P02469	Laminin subunit beta-1	Lamb1
8.91197	14.74	8.84747	14.3	+	IgGCtrl_HDAC8IP	2	1.4	179.83	0	12.12	4364700	4	2.80954	0.0335202	-5.64028	-25.3666	O08648	O08648	Mitogen-activated protein kinase kinase kinase 4	Map3k4
9.83757	14.28	9.98013	13.83	+	IgGCtrl_HDAC8IP	2	1.3	231.4	0	11.4	3682000	1	2.4915	0.0335254	-4.14615	-17.567	Q80XK6	Q80XK6	Autophagy-related protein 2 homolog B	Atg2b
8.22987	16.18	9.33729	15.81	+	IgGCtrl_HDAC8IP	4	10.7	66.662	0	20.047	4884600	3	2.18776	0.0337591	-7.21142	-12.3526	O88448;Q9DBS5	O88448	Kinesin light chain 2	Klc2
10.966	21.14	9.59223	20.42	+	IgGCtrl_HDAC8IP	3	11.7	41.771	0	23.356	55748000	6	2.26679	0.0335254	-10.5009	-13.5403	Q8VH37	Q8VH37	Histone deacetylase 8	Hdac8
9.90705	20.66	8.78881	19.68	+	IgGCtrl_HDAC8IP	3	7.6	68.461	0	27.958	42539000	7	2.32918	0.0335254	-10.8221	-14.5566	Q61545	Q61545	RNA-binding protein EWS	Ewsr1
8.12261	20.41	9.15309	19	+	IgGCtrl_HDAC8IP	3	6.6	54.087	0	19.435	42183000	6	2.20987	0.0335254	-11.0671	-12.6741	P97379	P97379	Ras GTPase-activating protein-binding protein 2	G3bp2
10.4449	18.89	11.4266	18.87	+	IgGCtrl_HDAC8IP	3	3.6	106	0	18.458	33731000	7	2.42049	0.0335254	-7.94423	-16.181	Q8K019	Q8K019	Bcl-2-associated transcription factor 1	Bclaf1
11.5033	19.81	9.96052	18.87	+	IgGCtrl_HDAC8IP	3	8.6	51.827	0	39.02	32162000	5	1.96524	0.0378885	-8.60807	-9.52942	Q3UFK8	Q3UFK8	FERM domain-containing protein 8	Frmd8
8.5087	20.37	10.6152	18.7	+	IgGCtrl_HDAC8IP	3	9.3	58.673	0	22.011	39169000	4	1.75245	0.0461638	-9.97306	-7.42001	Q61923	Q61923	Potassium voltage-gated channel subfamily A member 6	Kcna6
8.33852	17.72	9.46352	17.78	+	IgGCtrl_HDAC8IP	3	5.9	81.945	0	20.347	8382900	4	2.39493	0.0335254	-8.84898	-15.7091	Q8K0V4	Q8K0V4	CCR4-NOT transcription complex subunit 3	Cnot3
9.84046	17.9	11.613	17.19	+	IgGCtrl_HDAC8IP	3	3.7	102.94	0	17.788	14989000	4	1.72014	0.0468001	-6.81827	-7.14162	Q8C052	Q8C052	Microtubule-associated protein 1S;MAP1S heavy chain;MAP1S light chain	Map1s
9.54635	18.27	10.8121	17.17	+	IgGCtrl_HDAC8IP	3	5.9	75.769	0	22.149	12527000	4	1.91583	0.0393844	-7.54078	-8.99359	Q8K3W3	Q8K3W3	Protein CASC3	Casc3
9.87687	18.17	9.16953	17.13	+	IgGCtrl_HDAC8IP	3	6.1	79.075	0	22.804	14923000	6	2.22659	0.0335254	-8.1268	-12.9228	P62046	P62046	Leucine-rich repeat and calponin homology domain-containing protein 1	Lrch1
10.2986	17.26	9.72397	17.09	+	IgGCtrl_HDAC8IP	3	7.9	64.615	0	17.418	9195800	5	2.7583	0.0335202	-7.16373	-23.91	Q8C3P7	Q8C3P7	N6-adenosine-methyltransferase subunit METTL3	Mettl3
9.71261	17.67	8.54107	17.02	+	IgGCtrl_HDAC8IP	3	9.2	46.638	0	56.816	6812800	3	2.18185	0.0337591	-8.21816	-12.2679	O54941	O54941	SWI/SNF-related matrix-associated actin-dependent regulator of chromatin subfamily E member 1	Smarce1
8.71645	19.42	8.60966	16.72	+	IgGCtrl_HDAC8IP	3	6.8	56.7	0	17.569	16217000	3	1.69874	0.0473844	-9.40694	-6.96266	P63141;P16388;P16390;B2RQA1	P63141;P16388;P16390	Potassium voltage-gated channel subfamily A member 2;Potassium voltage-gated channel subfamily A member 1;Potassium voltage-gated channel subfamily A member 3	Kcna2;Kcna1;Kcna3
9.56288	18.6	9.38058	16.71	+	IgGCtrl_HDAC8IP	3	4.2	111.66	0	18.349	17147000	5	1.87963	0.0410058	-8.18327	-8.61954	A0A087WPF7	A0A087WPF7		Auts2
9.95069	16.98	8.50087	16.46	+	IgGCtrl_HDAC8IP	3	3.1	162.1	0	23.781	10941000	6	1.98315	0.0371389	-7.49422	-9.73121	E9PZM7	E9PZM7		Scaf11
11.9202	16.91	11.4146	16.19	+	IgGCtrl_HDAC8IP	3	3.5	141.37	0	18.403	11061000	4	2.0959	0.0344628	-4.88259	-11.1001	Q3V3V9	Q3V3V9	Leucine-rich repeat-containing protein 16C	Rltpr
11.6452	15.51	11.1525	15.99	+	IgGCtrl_HDAC8IP	3	3.2	135.08	0	17.107	6239600	3	2.20829	0.0335254	-4.35114	-12.6509	O54774	O54774	AP-3 complex subunit delta-1	Ap3d1
9.88644	17.34	9.76275	15.48	+	IgGCtrl_HDAC8IP	3	4.2	117.96	0	17.272	6153600	2	1.7111	0.0468605	-6.5854	-7.06547	Q91VX2	Q91VX2	Ubiquitin-associated protein 2	Ubap2
9.82316	15.32	10.0173	15.45	+	IgGCtrl_HDAC8IP	3	3.5	129.68	0	18.698	4797900	3	3.34053	0.0303927	-5.46479	-46.7858	Q05920	Q05920	Pyruvate carboxylase, mitochondrial	Pc
8.66237	15.71	9.32966	14.84	+	IgGCtrl_HDAC8IP	3	2.7	149.07	0	18.594	6146000	4	2.1228	0.0344474	-6.27899	-11.4534	Q99NH2	Q99NH2	Partitioning defective 3 homolog	Pard3
10.8154	15.07	11.0284	14.13	+	IgGCtrl_HDAC8IP	3	2.1	191.09	0	17.948	4662100	3	1.77631	0.0457767	-3.67806	-7.63222	Q69Z38	Q69Z38	Pseudopodium-enriched atypical kinase 1	Peak1
8.88482	15.83	10.2389	15.03	+	IgGCtrl_HDAC8IP	4	7.1	98.314	0	18.438	4308500	3	1.75724	0.0461638	-5.86813	-7.4622	Q9Z2H5	Q9Z2H5	Band 4.1-like protein 1	Epb41l1
10.9235	18.01	12.4166	17.63	+	IgGCtrl_HDAC8IP	5	5.8	126.82	0	35.858	27565000	7	1.8144	0.0439253	-6.14994	-7.98294	E9Q634	E9Q634	Unconventional myosin-Ie	Myo1e
9.71912	22.36	8.59347	21.43	+	IgGCtrl_HDAC8IP	4	11.2	49.911	0	26.488	106450000	9	2.48566	0.0335254	-12.7387	-17.4487	Q62203	Q62203	Splicing factor 3A subunit 2	Sf3a2
8.78166	22.25	10.1701	21.05	+	IgGCtrl_HDAC8IP	4	9.8	45.701	0	33.616	107350000	7	2.24928	0.0335254	-12.1741	-13.2678	Q8VE62	Q8VE62	Polyadenylate-binding protein-interacting protein 1	Paip1
10.6677	20.57	8.94477	20.18	+	IgGCtrl_HDAC8IP	4	12.6	49.452	0	49.313	60320000	8	2.16039	0.0343723	-10.5688	-11.9655	P0C7L0	P0C7L0	WAS/WASL-interacting protein family member 3	Wipf3
9.54542	19.84	9.35763	19.23	+	IgGCtrl_HDAC8IP	4	12	59.152	0	74.894	27954000	10	2.99995	0.0303927	-10.0835	-31.5971	Q6NVF9	Q6NVF9	Cleavage and polyadenylation specificity factor subunit 6	Cpsf6
10.3192	19.76	11.2383	18.8	+	IgGCtrl_HDAC8IP	4	9.1	76.843	0	30.324	33562000	6	2.21792	0.0335254	-8.50125	-12.7933	Q6P9S0	Q6P9S0	MTSS1-like protein	Mtss1l
10.0118	19.62	11.2489	18.64	+	IgGCtrl_HDAC8IP	4	7.2	59.606	0	36.149	29119000	7	2.0701	0.0344628	-8.49965	-10.7712	Q923T9;P28652	Q923T9;P28652	Calcium/calmodulin-dependent protein kinase type II subunit gamma;Calcium/calmodulin-dependent protein kinase type II subunit beta	Camk2g;Camk2b
9.976	19.12	10.2375	18.44	+	IgGCtrl_HDAC8IP	4	7	70.543	0	27.132	27731000	9	2.75463	0.0335202	-8.67323	-23.8091	Q8C6G8	Q8C6G8	WD repeat-containing protein 26	Wdr26
10.4268	18.53	10.5714	18.06	+	IgGCtrl_HDAC8IP	4	11.2	54.191	0	24.462	18248000	5	3.00297	0.0303927	-7.79593	-31.7075	P54823	P54823	Probable ATP-dependent RNA helicase DDX6	Ddx6
9.80638	18.28	10.0435	17.51	+	IgGCtrl_HDAC8IP	4	8.1	77.92	0	24.816	16166000	5	2.59431	0.0335254	-7.97006	-19.7846	Q8K2Z2	Q8K2Z2	Pre-mRNA-processing factor 39	Prpf39
10.1494	18.31	10.7847	17.35	+	IgGCtrl_HDAC8IP	4	4.4	135.55	0	31.091	25554000	11	2.21784	0.0335254	-7.36295	-12.792	Q921M3	Q921M3	Splicing factor 3B subunit 3	Sf3b3
8.58197	19.52	9.02353	17.17	+	IgGCtrl_HDAC8IP	4	14.8	46.297	0	31.769	27019000	5	1.81424	0.0439253	-9.54225	-7.98139	Q6PEV3	Q6PEV3	WAS/WASL-interacting protein family member 2	Wipf2
9.09564	17.84	10.5975	17.05	+	IgGCtrl_HDAC8IP	4	9.5	82.348	0	25.913	14791000	6	1.91221	0.0393844	-7.59845	-8.95553	Q9R1Z8	Q9R1Z8	Vinexin	Sorbs3
10.1314	17.28	11.1424	16.52	+	IgGCtrl_HDAC8IP	4	7.1	116.86	0	30.364	11668000	6	1.99817	0.036458	-6.26313	-9.90368	O88532	O88532	Zinc finger RNA-binding protein	Zfr
9.73384	17.97	9.01177	16.43	+	IgGCtrl_HDAC8IP	4	7.7	83.899	0	28.719	15828000	7	1.93553	0.0389284	-7.82719	-9.2037	Q8CAQ8	Q8CAQ8	MICOS complex subunit Mic60	Immt
9.3371	17.76	9.64219	16.11	+	IgGCtrl_HDAC8IP	4	5.8	98.334	0	23.883	15823000	5	1.90444	0.0396	-7.44535	-8.87424	Q8VE19	Q8VE19	WD repeat-containing protein mio	Mios
9.96808	16.9	10.172	16.08	+	IgGCtrl_HDAC8IP	4	4.1	135.67	0	24.265	10911000	6	2.36625	0.0335254	-6.41996	-15.1957	P70392	P70392	Ras-specific guanine nucleotide-releasing factor 2	Rasgrf2
9.65924	16.04	8.59759	14.76	+	IgGCtrl_HDAC8IP	4	4.3	144.35	0	25.145	6666300	5	1.76631	0.0460213	-6.27158	-7.5426	E9Q6H8	E9Q6H8		Plekha5
9.89468	14.95	9.63113	14.5	+	IgGCtrl_HDAC8IP	4	2.2	327.45	0	24.938	6959100	6	2.56068	0.0335254	-4.9621	-19.0301	E9Q6J5	E9Q6J5		Bod1l
11.111	17.54	9.62351	17	+	IgGCtrl_HDAC8IP	5	12.2	68.988	0	26.895	9965900	5	1.8899	0.040276	-6.90275	-8.72414	P35922	P35922	Fragile X mental retardation protein 1 homolog	Fmr1
9.78884	16.09	10.1116	15.17	+	IgGCtrl_HDAC8IP	5	3.6	237.79	0	54.585	7577100	5	2.13749	0.0344276	-5.67976	-11.651	E9Q4N7	E9Q4N7		Arid1b
9.8401	21.64	8.53749	20.87	+	IgGCtrl_HDAC8IP	5	15.9	35.638	0	40.942	98522000	7	2.40798	0.0335254	-12.0662	-15.9482	Q9Z1D1	Q9Z1D1	Eukaryotic translation initiation factor 3 subunit G	Eif3g
11.5466	22.11	9.28564	20.28	+	IgGCtrl_HDAC8IP	5	11.8	52.673	0	40.14	75456000	10	1.75147	0.0461638	-10.7789	-7.41139	P56959;Q8BQ46	P56959	RNA-binding protein FUS	Fus
8.95864	20.28	8.94921	19.94	+	IgGCtrl_HDAC8IP	5	17.4	44.714	0	35.824	41092000	8	3.63394	0.0303927	-11.1561	-65.5987	Q9CY58	Q9CY58	Plasminogen activator inhibitor 1 RNA-binding protein	Serbp1
11.3975	20.07	11.8136	18.94	+	IgGCtrl_HDAC8IP	5	8.9	94.393	0	42.378	48090000	9	2.23964	0.0335254	-7.89948	-13.1201	Q6P5F6	Q6P5F6	Zinc transporter ZIP10	Slc39a10
9.12267	20.1	11.0082	18.1	+	IgGCtrl_HDAC8IP	5	8.9	63.988	0	35.58	35090000	6	1.65039	0.0498283	-9.03456	-6.57372	O70194	O70194	Eukaryotic translation initiation factor 3 subunit D	Eif3d
10.5224	17.79	9.71901	17.65	+	IgGCtrl_HDAC8IP	5	8.4	68.77	0	35.099	13409000	7	2.54259	0.0335254	-7.59928	-18.6363	P36916	P36916	Guanine nucleotide-binding protein-like 1	Gnl1
8.7302	19.1	9.62588	17.63	+	IgGCtrl_HDAC8IP	5	6.8	116.8	0	32.67	23758000	7	2.06232	0.0344628	-9.18696	-10.6739	Q80X50	Q80X50	Ubiquitin-associated protein 2-like	Ubap2l
10.349	17.12	10.1753	17.51	+	IgGCtrl_HDAC8IP	5	9.5	102.8	0	45.822	14805000	9	3.03868	0.0303927	-7.05286	-33.0401	Q61210	Q61210	Rho guanine nucleotide exchange factor 1	Arhgef1
10.8771	18.36	10.2738	17.4	+	IgGCtrl_HDAC8IP	5	7.3	95.493	0	29.488	22418000	6	2.22405	0.0335254	-7.30455	-12.8847	D3Z0M9	D3Z0M9		Ddx23
10.084	17.76	11.0409	17.16	+	IgGCtrl_HDAC8IP	5	7	124.2	0	40.398	23586000	7	2.17804	0.0337591	-6.89756	-12.2138	O89032	O89032	SH3 and PX domain-containing protein 2A	Sh3pxd2a
11.1035	16.06	10.1495	16.46	+	IgGCtrl_HDAC8IP	5	6.6	128.37	0	32.721	10012000	8	2.07962	0.0344628	-5.63348	-10.8914	S4R1W5	S4R1W5		Rbm6
9.63157	17.14	10.227	15.96	+	IgGCtrl_HDAC8IP	5	6.8	130.72	0	35.12	11878000	7	2.00803	0.036282	-6.62073	-10.0185	P35569	P35569	Insulin receptor substrate 1	Irs1
10.5888	17.1	10.8206	15.87	+	IgGCtrl_HDAC8IP	5	7.1	148.52	0	32.351	12616000	6	1.93856	0.0389284	-5.78032	-9.23638	Q4VAC9	Q4VAC9	Pleckstrin homology domain-containing family G member 3	Plekhg3
9.43725	14.31	10.2344	15.42	+	IgGCtrl_HDAC8IP	5	7.2	101.96	0	36.012	2820100	5	1.74559	0.0464184	-5.02916	-7.36008	Q810A7	Q810A7	ATP-dependent RNA helicase DDX42	Ddx42
9.68463	16.33	11.0683	15.42	+	IgGCtrl_HDAC8IP	5	2.9	229.2	0	31.177	13250000	8	1.65884	0.0497881	-5.49852	-6.64025	Q7TSC1	Q7TSC1	Protein PRRC2A	Prrc2a
10.2008	16.35	9.56206	14.9	+	IgGCtrl_HDAC8IP	5	4.7	171.8	0	33.722	8559000	5	1.73284	0.0464184	-5.74356	-7.24985	Q68FM7	Q68FM7		Arhgef11
10.5315	14.72	10.3666	14.04	+	IgGCtrl_HDAC8IP	5	2.5	270.64	0	30.442	5666300	5	2.10635	0.0344628	-3.93097	-11.236	Q60974	Q60974	Nuclear receptor corepressor 1	Ncor1
11.2513	21.62	12.3046	20.7	+	IgGCtrl_HDAC8IP	6	16.2	52.22	0	38.043	137890000	11	2.25896	0.0335254	-9.38205	-13.4177	P60229	P60229	Eukaryotic translation initiation factor 3 subunit E	Eif3e
11.2733	20.33	11.0464	19.48	+	IgGCtrl_HDAC8IP	6	14.8	58.841	0	45.989	49248000	8	2.59849	0.0335254	-8.74516	-19.8803	Q9D554	Q9D554	Splicing factor 3A subunit 3	Sf3a3
8.72797	21.1	9.87244	19.45	+	IgGCtrl_HDAC8IP	6	24.5	49.735	0	54.303	59350000	9	2.08271	0.0344628	-10.9748	-10.9307	O70258	O70258	Epsilon-sarcoglycan	Sgce
9.68074	20.01	9.4263	18.86	+	IgGCtrl_HDAC8IP	6	24.7	50.08	0	42.267	45963000	10	2.45186	0.0335254	-9.88148	-16.7794	Q8K1I7	Q8K1I7	WAS/WASL-interacting protein family member 1	Wipf1
9.37936	20.48	9.61929	17.84	+	IgGCtrl_HDAC8IP	6	20.2	49.694	0	47.737	37415000	6	1.73735	0.0464184	-9.66067	-7.28866	Q8C1B7	Q8C1B7	Septin-11	2022-09-11
9.69948	19.83	10.1639	17.72	+	IgGCtrl_HDAC8IP	6	12.2	94.629	0	96.631	42597000	12	1.83577	0.0429242	-8.84332	-8.18636	Q8K310;A0A087WQ54	Q8K310	Matrin-3	Matr3
9.88185	17.81	9.0579	17.67	+	IgGCtrl_HDAC8IP	6	6.1	172.62	0	41.812	37690000	10	2.59458	0.0335254	-8.27012	-19.7907	Q8CHC4	Q8CHC4	Synaptojanin-1	Synj1
10.7652	18.52	10.6658	17.53	+	IgGCtrl_HDAC8IP	6	12	77.279	0	47.396	19736000	7	2.33721	0.0335254	-7.30949	-14.6928	Q8CGU1	Q8CGU1	Calcium-binding and coiled-coil domain-containing protein 1	Calcoco1
9.0609	18.82	10.4861	17.13	+	IgGCtrl_HDAC8IP	6	13.6	71.421	0	43.213	22410000	8	1.75243	0.0461638	-8.20152	-7.41986	Q9QXD8	Q9QXD8	LIM domain-containing protein 1	Limd1
9.31812	17.26	8.78412	16.75	+	IgGCtrl_HDAC8IP	6	4.7	176.23	0	36.417	18986000	8	2.66802	0.0335254	-7.95388	-21.5431	Q6I6G8	Q6I6G8	E3 ubiquitin-protein ligase HECW2	Hecw2
10.0528	17.11	8.4297	15.93	+	IgGCtrl_HDAC8IP	6	5.5	145.24	0	33.816	13066000	7	1.73339	0.0464184	-7.27877	-7.25457	Q7TMB8;Q5SQX6	Q7TMB8;Q5SQX6	Cytoplasmic FMR1-interacting protein 1;Cytoplasmic FMR1-interacting protein 2	Cyfip1;Cyfip2
9.09178	17.08	9.01048	15.47	+	IgGCtrl_HDAC8IP	6	7.8	123.97	0	39.055	10700000	6	1.91286	0.0393844	-7.22387	-8.96233	Q9EPU0	Q9EPU0	Regulator of nonsense transcripts 1	Upf1
9.85233	21.26	10.9461	20.74	+	IgGCtrl_HDAC8IP	7	16	50.06	0	46.995	102010000	11	2.4885	0.0335254	-10.6008	-17.5062	Q9D8N0	Q9D8N0	Elongation factor 1-gamma	Eef1g
9.523	21.63	8.78814	20.36	+	IgGCtrl_HDAC8IP	7	13.2	98.255	0	261.82	146530000	15	2.41819	0.0335254	-11.8394	-16.1379	P09803	P09803	Cadherin-1;E-Cad/CTF1;E-Cad/CTF2;E-Cad/CTF3	Cdh1
8.56044	17.69	9.50097	18.28	+	IgGCtrl_HDAC8IP	7	8.6	100.45	0	45.48	23334000	9	2.41777	0.0335254	-8.9543	-16.1301	Q99MR6	Q99MR6	Serrate RNA effector molecule homolog	Srrt
9.71231	18.72	9.53131	18.25	+	IgGCtrl_HDAC8IP	7	9.3	98.197	0	41.442	31927000	12	3.09351	0.0303927	-8.86319	-35.1961	Q3UJB0	Q3UJB0		Sf3b2
10.8526	18.8	8.6046	18.15	+	IgGCtrl_HDAC8IP	7	9.7	94.859	0	44.83	35049000	10	1.75871	0.0461638	-8.74638	-7.47511	Q9ER72	Q9ER72	Cysteine--tRNA ligase, cytoplasmic	Cars
9.04262	19.5	10.1763	17.64	+	IgGCtrl_HDAC8IP	7	15.4	92.201	0	77.007	34040000	9	1.84	0.0429242	-8.96053	-8.22718	Q3UIA2	Q3UIA2	Rho GTPase-activating protein 17	Arhgap17
10.3558	16.99	10.7348	17.15	+	IgGCtrl_HDAC8IP	7	6.8	180.69	0	51.642	17609000	11	3.00333	0.0303927	-6.52468	-31.7205	Q9WTQ5	Q9WTQ5	A-kinase anchor protein 12	Akap12
9.12519	18.22	9.03044	16.97	+	IgGCtrl_HDAC8IP	7	8.3	144.61	0	44.373	20806000	9	2.26986	0.0335254	-8.51719	-13.5885	Q80YE4	Q80YE4	Serine/threonine-protein kinase LMTK1	Aatk
10.4603	18.32	9.48865	16.82	+	IgGCtrl_HDAC8IP	7	9	114.26	0	52.225	25650000	9	1.86773	0.0416713	-7.59552	-8.49988	Q80W49	Q80W49	Beta/gamma crystallin domain-containing protein 3	Crybg3
8.25375	17.62	8.73566	16.37	+	IgGCtrl_HDAC8IP	7	6.4	154.51	0	43.518	20306000	10	2.21095	0.0335254	-8.5003	-12.6901	O35099	O35099	Mitogen-activated protein kinase kinase kinase 5	Map3k5
11.1591	17.43	10.1366	16.05	+	IgGCtrl_HDAC8IP	7	6.6	185.09	0	46.165	18381000	9	1.71451	0.0468605	-6.09215	-7.09411	Q6NSW3	Q6NSW3	A-kinase anchor protein SPHKAP	Sphkap
8.6307	17.3	9.66286	15.94	+	IgGCtrl_HDAC8IP	7	10.7	141.61	0	49.543	14591000	11	1.89285	0.040234	-7.47322	-8.75432	Q6PCN3	Q6PCN3	Tau-tubulin kinase 1	Ttbk1
10.4104	20.71	12.5165	20.14	+	IgGCtrl_HDAC8IP	8	18.4	73.742	0	75.273	100500000	17	1.8387	0.0429242	-8.96157	-8.21464	Q9WVR4	Q9WVR4	Fragile X mental retardation syndrome-related protein 2	Fxr2
10.8552	18.16	8.76494	17.24	+	IgGCtrl_HDAC8IP	10	13.7	121.43	0	66.78	24227000	8	1.69228	0.0478876	-7.88991	-6.90944	Q91Z69	Q91Z69	SLIT-ROBO Rho GTPase-activating protein 1	Srgap1
11.5672	19.54	11.4272	20.21	+	IgGCtrl_HDAC8IP	8	12.9	93.769	0	76.669	63280000	16	2.7787	0.0335202	-8.37781	-24.4797	Q9DC29	Q9DC29	ATP-binding cassette sub-family B member 6, mitochondrial	Abcb6
8.39372	20.59	10.9529	19.08	+	IgGCtrl_HDAC8IP	8	14.4	93.275	0	71.032	70325000	16	1.68373	0.0480116	-10.1617	-6.83966	A2AJI0	A2AJI0	MAP7 domain-containing protein 1	Map7d1
10.07	18.02	10.9055	17.1	+	IgGCtrl_HDAC8IP	8	7.1	150.07	0	55.732	27992000	11	2.11743	0.0344474	-7.07226	-11.382	Q6PDH0	Q6PDH0	Pleckstrin homology-like domain family B member 1	Phldb1
8.73197	17.72	8.05804	16.78	+	IgGCtrl_HDAC8IP	8	8.3	148.03	0	51.324	21738000	13	2.37282	0.0335254	-8.85499	-15.3118	Q6ZPQ6	Q6ZPQ6	Membrane-associated phosphatidylinositol transfer protein 2	Pitpnm2
9.44543	23.78	10.7792	23.18	+	IgGCtrl_HDAC8IP	9	24.2	48.994	0	163.07	574640000	21	2.52592	0.0335254	-13.3677	-18.2804	Q9D2G2	Q9D2G2	Dihydrolipoyllysine-residue succinyltransferase component of 2-oxoglutarate dehydrogenase complex, mitochondrial	Dlst
9.54509	21.64	11.5763	21.44	+	IgGCtrl_HDAC8IP	9	23.1	70.402	0	111.22	116190000	21	2.06908	0.0344628	-10.9793	-10.7584	Q64213	Q64213	Splicing factor 1	Sf1
9.3962	23.28	9.49242	21.04	+	IgGCtrl_HDAC8IP	9	33.5	54.274	0	323.31	284080000	23	2.11447	0.0344474	-12.7157	-11.3428	Q91YD9	Q91YD9	Neural Wiskott-Aldrich syndrome protein	Wasl
11.3301	22.19	10.171	20.79	+	IgGCtrl_HDAC8IP	9	26.2	43.292	0	64.12	158500000	16	2.14968	0.0344276	-10.7395	-11.8175	Q9JK53	Q9JK53	Prolargin	Prelp
11.739	21.34	10.1852	20.22	+	IgGCtrl_HDAC8IP	9	19.1	66.612	0	164.61	112770000	14	2.02774	0.03539	-9.81791	-10.2517	Q8QZY1	Q8QZY1	Eukaryotic translation initiation factor 3 subunit L	Eif3l
12.827	19.65	11.0186	19.02	+	IgGCtrl_HDAC8IP	9	9.5	123.79	0	62.641	55433000	19	1.78832	0.0456698	-7.41219	-7.74119	Q8CGF7	Q8CGF7	Transcription elongation regulator 1	Tcerg1
9.50133	20.07	8.4861	18.95	+	IgGCtrl_HDAC8IP	9	15.6	96.02	0	75.862	59426000	19	2.29023	0.0335254	-10.5163	-13.9136	Q9Z1X4;Q91WM1	Q9Z1X4	Interleukin enhancer-binding factor 3	Ilf3
10.2791	19.47	11.5704	18.39	+	IgGCtrl_HDAC8IP	9	11.3	119.64	0	99.937	45940000	10	1.96358	0.0378885	-8.00526	-9.51098	Q6A098	Q6A098	Selenocysteine insertion sequence-binding protein 2-like	Secisbp2l
10.6161	19.35	9.13235	17.83	+	IgGCtrl_HDAC8IP	9	18.3	85.154	0	75.39	39593000	13	1.83784	0.0429242	-8.71576	-8.20634	Q5RJI5	Q5RJI5	Serine/threonine-protein kinase BRSK1	Brsk1
10.864	18.41	10.6864	17.48	+	IgGCtrl_HDAC8IP	9	13.3	132.28	0	62.416	29197000	11	2.36339	0.0335254	-7.16982	-15.1454	Q5PR69	Q5PR69	Uncharacterized protein KIAA1211	Kiaa1211
7.53441	18.19	8.56432	17.47	+	IgGCtrl_HDAC8IP	9	9.4	145.31	0	60.12	28788000	14	2.38706	0.0335254	-9.78064	-15.5665	Q6PGL7	Q6PGL7	WASH complex subunit FAM21	Fam21
9.87943	19.13	9.6997	16.84	+	IgGCtrl_HDAC8IP	9	14	101.52	0	60.044	30447000	11	1.71944	0.0468001	-8.19543	-7.13564	A2AAY5	A2AAY5	SH3 and PX domain-containing protein 2B	Sh3pxd2b
9.95523	17.05	9.65159	16.16	+	IgGCtrl_HDAC8IP	9	7	238.83	0	55.793	23373000	12	2.32378	0.0335254	-6.80159	-14.4657	Q9QY06	Q9QY06	Unconventional myosin-IXb	Myo9b
10.8087	17.71	10.7255	17.02	+	IgGCtrl_HDAC8IP	10	7.1	242.09	0	62.662	28155000	13	2.5587	0.0335254	-6.5979	-18.9866	A2BH40	A2BH40	AT-rich interactive domain-containing protein 1A	Arid1a
9.17683	21.63	9.92833	21.27	+	IgGCtrl_HDAC8IP	10	29.9	63.963	0	73.312	115520000	25	2.91218	0.0335202	-11.8974	-28.5557	Q8R081	Q8R081	Heterogeneous nuclear ribonucleoprotein L	Hnrnpl
8.47454	20.8	11.0801	20.06	+	IgGCtrl_HDAC8IP	10	23.3	68.539	0	89.376	90707000	19	1.80187	0.0444956	-10.6527	-7.86586	Q91WJ8	Q91WJ8	Far upstream element-binding protein 1	Fubp1
9.66465	20.29	8.39648	17.68	+	IgGCtrl_HDAC8IP	10	23.2	72.41	0	83.758	59567000	11	1.68634	0.0479639	-9.95444	-6.86091	Q8JZP9	Q8JZP9	GAS2-like protein 1	Gas2l1
10.2317	18.17	11.2525	17.35	+	IgGCtrl_HDAC8IP	10	9.7	145.81	0	65.648	28678000	14	2.06596	0.0344628	-7.01792	-10.7193	Q99NB9	Q99NB9	Splicing factor 3B subunit 1	Sf3b1
8.45586	16.92	8.42535	16.43	+	IgGCtrl_HDAC8IP	10	4.8	290.71	0	60.375	26104000	12	3.05183	0.0303927	-8.2344	-33.5448	P70398;F8VPU6	P70398	Probable ubiquitin carboxyl-terminal hydrolase FAF-X	Usp9x
9.51105	17.17	10.864	16.15	+	IgGCtrl_HDAC8IP	10	6.6	258.13	0	64.291	22882000	13	1.77718	0.0457767	-6.47247	-7.64001	Q924A2	Q924A2	Protein capicua homolog	Cic
10.7907	16.58	11.5629	15.87	+	IgGCtrl_HDAC8IP	10	5.6	270.33	0	70.247	19878000	14	1.97379	0.0374853	-5.04821	-9.62534	Q64512	Q64512	Tyrosine-protein phosphatase non-receptor type 13	Ptpn13
9.02827	18.98	10.8427	17.54	+	IgGCtrl_HDAC8IP	11	9.7	161.78	0	71.203	48098000	15	1.72553	0.0468001	-8.32451	-7.18739	Q5DU25	Q5DU25	IQ motif and SEC7 domain-containing protein 2	Iqsec2
9.1423	21.48	11.6631	21.08	+	IgGCtrl_HDAC8IP	11	22.5	69.248	0	145.42	107800000	20	1.87007	0.0416713	-10.8773	-8.52327	B1AVP0	B1AVP0	Phosphatase and actin regulator	Phactr2
9.69562	21.14	10.0877	20.68	+	IgGCtrl_HDAC8IP	11	16.1	96.804	0	88.576	223280000	27	3.12414	0.0303927	-11.0184	-36.4606	Q8K4G5	Q8K4G5	Actin-binding LIM protein 1	Ablim1
9.60268	19.05	9.85655	18.01	+	IgGCtrl_HDAC8IP	11	10.1	155.13	0	69.682	43615000	14	2.43426	0.0335254	-8.80038	-16.4411	Q9R0I7	Q9R0I7	YLP motif-containing protein 1	Ylpm1
10.0041	18.73	11.3138	17.96	+	IgGCtrl_HDAC8IP	11	13.1	119.31	0	73.783	42217000	18	2.01651	0.0358224	-7.68607	-10.1182	Q8R4U7	Q8R4U7	Leucine zipper protein 1	Luzp1
9.33317	17.58	10.6883	16.95	+	IgGCtrl_HDAC8IP	11	9.1	201.65	0	74.161	32205000	19	1.98113	0.0371389	-7.25425	-9.70834	A2A863	A2A863	Integrin beta-4	Itgb4
8.72352	17.3	8.53363	15.94	+	IgGCtrl_HDAC8IP	11	7.2	225.63	0	65.789	23773000	15	2.13662	0.0344276	-7.99142	-11.6392	A2AGT5	A2AGT5	Cytoskeleton-associated protein 5	Ckap5
11.4439	22.3	12.15	20.59	+	IgGCtrl_HDAC8IP	12	19	86.805	0	101.45	229850000	22	2.04251	0.035177	-9.64806	-10.43	G3XA10;Q8VEK3	G3XA10;Q8VEK3	Heterogeneous nuclear ribonucleoprotein U	Gm28062;Hnrnpu
10.4405	21.38	7.86107	19.83	+	IgGCtrl_HDAC8IP	12	25.5	91.836	0	140.31	124540000	18	1.77411	0.0457804	-11.4542	-7.61241	Q80XQ2	Q80XQ2	TBC1 domain family member 5	Tbc1d5
9.50659	17.47	9.45732	16.4	+	IgGCtrl_HDAC8IP	12	5.2	338.2	0	77.452	36191000	16	2.29039	0.0335254	-7.45304	-13.9162	Q8BPN8	Q8BPN8	DmX-like protein 2	Dmxl2
8.38448	18.51	8.27387	17.55	+	IgGCtrl_HDAC8IP	13	11.1	174.89	0	88.791	48107000	18	2.60702	0.0335254	-9.70082	-20.0772	Q80XI3	Q80XI3	Eukaryotic translation initiation factor 4 gamma 3	Eif4g3
9.37404	22.09	10.2597	20.69	+	IgGCtrl_HDAC8IP	13	26.9	76.775	0	108.55	202950000	26	2.29385	0.0335254	-11.5731	-13.9721	Q3U0V1	Q3U0V1	Far upstream element-binding protein 2	Khsrp
10.1138	21.31	9.50346	20.69	+	IgGCtrl_HDAC8IP	13	31.5	76.243	0	178.53	141280000	29	2.82173	0.0335202	-11.1914	-25.7261	P10637	P10637	Microtubule-associated protein tau	Mapt
10.2077	18.44	10.117	17.99	+	IgGCtrl_HDAC8IP	13	14.4	150.72	0	88.458	43183000	21	3.09074	0.0303927	-8.05266	-35.0839	Q9JIX8	Q9JIX8	Apoptotic chromatin condensation inducer in the nucleus	Acin1
11.4875	21.52	11.78	20.91	+	IgGCtrl_HDAC8IP	14	18.5	110.65	0	90.281	184570000	30	2.90516	0.0335202	-9.58126	-28.3254	Q7TQH0	Q7TQH0	Ataxin-2-like protein	Atxn2l
8.92333	20.48	8.62211	19.54	+	IgGCtrl_HDAC8IP	14	19.6	91.984	0	123.22	115950000	24	2.71593	0.0335254	-11.2373	-22.7687	Q99J31	Q99J31	Oligophrenin-1	Ophn1
10.6162	20.3	9.49446	19.22	+	IgGCtrl_HDAC8IP	14	30.5	84.389	0	116.64	77772000	23	2.19554	0.0337591	-9.70468	-12.4648	Q03141;Q8VHJ5;Q05512;Q8CIP4	Q03141	MAP/microtubule affinity-regulating kinase 3	Mark3
9.68603	19.34	11.11	18.4	+	IgGCtrl_HDAC8IP	15	8.2	250.93	0	117.63	59745000	22	2.00049	0.036458	-8.47199	-9.93053	P83741	P83741	Serine/threonine-protein kinase WNK1	Wnk1
9.73583	21.14	8.81704	19.45	+	IgGCtrl_HDAC8IP	19	26.6	116.45	0	145.23	136430000	31	2.12301	0.0344474	-11.0186	-11.4561	Q60597	Q60597	2-oxoglutarate dehydrogenase, mitochondrial	Ogdh
8.30419	21.09	8.79738	21.05	+	IgGCtrl_HDAC8IP	15	27.9	81.604	0	139.5	158740000	39	3.40859	0.0303927	-12.5192	-50.602	Q8BJS4	Q8BJS4	SUN domain-containing protein 2	Sun2
10.0227	18.54	9.74382	17.75	+	IgGCtrl_HDAC8IP	15	12.8	169.23	0	92.879	56066000	19	2.59162	0.0335254	-8.26175	-19.7231	Q80TV8;Q8BRT1	Q80TV8	CLIP-associating protein 1	Clasp1
8.65619	21.52	8.95142	20.14	+	IgGCtrl_HDAC8IP	16	27.1	88.544	0	130.38	170430000	37	2.46536	0.0335254	-12.0262	-17.0436	Q8K4Z5	Q8K4Z5	Splicing factor 3A subunit 1	Sf3a1
8.95854	18.81	9.32311	18.47	+	IgGCtrl_HDAC8IP	17	12	228.84	0	129.09	72227000	30	3.16253	0.0303927	-9.49918	-38.1101	Q9R0L6	Q9R0L6	Pericentriolar material 1 protein	Pcm1
9.46565	18.21	9.56618	17.8	+	IgGCtrl_HDAC8IP	17	9.3	269.8	0	111.21	70054000	25	3.20926	0.0303927	-8.48908	-40.2188	Q9WU42	Q9WU42	Nuclear receptor corepressor 2	Ncor2
9.84564	19.54	10.6834	18.2	+	IgGCtrl_HDAC8IP	18	21	156.58	0	120.01	68057000	24	2.07955	0.0344628	-8.60546	-10.8906	Q6NXI6	Q6NXI6	Regulation of nuclear pre-mRNA domain-containing protein 2	Rprd2
10.8193	20.86	9.85328	19.65	+	IgGCtrl_HDAC8IP	19	35	105.06	0	171.59	133390000	35	2.2192	0.0335254	-9.91871	-12.8122	P98203	P98203	Armadillo repeat protein deleted in velo-cardio-facial syndrome homolog	Arvcf
11.5924	20.29	12.61	18.65	+	IgGCtrl_HDAC8IP	19	17.7	165.2	0	175.72	126080000	31	1.77672	0.0457767	-7.36878	-7.63591	Q8BQZ4	Q8BQZ4	Ral GTPase-activating protein subunit beta	Ralgapb
9.85353	24.6	13.52	24.68	+	IgGCtrl_HDAC8IP	27	53.8	70.67	0	323.31	1884000000	86	1.71093	0.0468605	-12.9532	-7.06409	P29341;Q9D4E6;Q62029;A2A5N3;Q8C7D3	P29341	Polyadenylate-binding protein 1	Pabpc1
10.8046	20.8	8.99493	20.25	+	IgGCtrl_HDAC8IP	22	16.1	176.07	0	152.14	203110000	36	2.10628	0.0344628	-10.6252	-11.2351	Q6NZJ6	Q6NZJ6	Eukaryotic translation initiation factor 4 gamma 1	Eif4g1
10.2628	20.33	10.7596	19.7	+	IgGCtrl_HDAC8IP	22	20.7	173.21	0	167.38	180210000	39	2.75028	0.0335202	-9.5038	-23.6898	Q70IV5	Q70IV5	Synemin	Synm
10.9044	23.15	10.771	22.05	+	IgGCtrl_HDAC8IP	23	58.2	74.096	0	323.31	546090000	63	2.65536	0.0335254	-11.7623	-21.2305	O88935;Q64332	O88935	Synapsin-1	Syn1
7.91435	24.84	11.8493	23.77	+	IgGCtrl_HDAC8IP	24	46.1	77.566	0	323.31	1330500000	80	1.7121	0.0468605	-14.4232	-7.07391	P70302	P70302	Stromal interaction molecule 1	Stim1
9.19001	20.91	11.6158	19.42	+	IgGCtrl_HDAC8IP	26	22.9	171	0	180.98	199920000	38	1.686	0.0479639	-9.76209	-6.85818	Q9R1L5;Q811L6	Q9R1L5	Microtubule-associated serine/threonine-protein kinase 1	Mast1
9.55754	20.87	10.1425	19.38	+	IgGCtrl_HDAC8IP	24	24.1	155.27	0	187.06	192180000	41	2.22092	0.0335254	-10.275	-12.8379	A6X8Z5	A6X8Z5	Rho GTPase-activating protein 31	Arhgap31
9.68112	19.06	8.16138	18.78	+	IgGCtrl_HDAC8IP	25	15.6	244.54	0	168.71	117470000	39	2.22778	0.0335254	-9.99875	-12.9407	Q6P4T2	Q6P4T2	U5 small nuclear ribonucleoprotein 200 kDa helicase	Snrnp200
9.96159	20.87	10.0998	19.18	+	IgGCtrl_HDAC8IP	27	25.3	174.06	0	297.73	188440000	37	2.14755	0.0344276	-9.9943	-11.7882	Q80U72;Q80VQ1	Q80U72	Protein scribble homolog	Scrib
7.81789	20.48	10.5615	19.29	+	IgGCtrl_HDAC8IP	28	22.1	206.5	0	323.31	193190000	46	1.72144	0.0468001	-10.6953	-7.15258	Q9QZQ1	Q9QZQ1	Afadin	Mllt4
8.03364	22.31	10.5908	21.42	+	IgGCtrl_HDAC8IP	37	37.9	150.49	0	323.31	592540000	81	1.94186	0.0389284	-12.5528	-9.2722	Q6P9K8	Q6P9K8	Caskin-1	Caskin1
26.67	24.56	27.32	24.2	+	IgGCtrl_HDAC8IP	2	13.1	13.182	0	17.301	1271100000	8	1.7079	0.0468605	2.615	7.03871	A0A0G2JE47;A0A0G2JF28;A0A0G2JFN8	A0A0G2JE47;A0A0G2JF28;A0A0G2JFN8
23.92	25.23	23.89	25.05	+	IgGCtrl_HDAC8IP	3	44.2	8.7279	0	84.351	422510000	21	2.26649	0.0335254	-1.235	-13.5355	A0A0A6YW67;P62984;P62983;P0CG49;P0CG50;J3QK04;D3YYZ2	A0A0A6YW67;P62984;P62983;P0CG49;P0CG50;J3QK04	Ubiquitin-60S ribosomal protein L40;Ubiquitin;60S ribosomal protein L40;Ubiquitin-40S ribosomal protein S27a;Ubiquitin;40S ribosomal protein S27a;Polyubiquitin-B;Ubiquitin;Polyubiquitin-C;Ubiquitin;Ubiquitin-related 1;Ubiquitin-related 2	Gm8797;Uba52;Rps27a;Ubb;Ubc;Gm7808
21.7	24.67	21.49	24.23	+	IgGCtrl_HDAC8IP	5	22.4	21.977	0	34.398	474340000	22	2.14196	0.0344276	-2.855	-11.7117	P43274	P43274	Histone H1.4	Hist1h1e
21.17	25.66	21	25.3	+	IgGCtrl_HDAC8IP	31	65.7	53.687	0	323.31	3361000000	95	2.68928	0.0335254	-4.395	-22.0787	P20152;P31001;P03995	P20152	Vimentin	Vim
20.92	25.09	21.13	24.43	+	IgGCtrl_HDAC8IP	17	44.9	50.418	0	190.16	1250500000	40	2.07123	0.0344628	-3.735	-10.7854	Q9ERD7	Q9ERD7	Tubulin beta-3 chain	Tubb3
20.91	26.31	19.43	26.01	+	IgGCtrl_HDAC8IP	38	38.6	116.99	0	323.31	5840200000	180	1.80911	0.0442161	-5.99	-7.93326	P19246	P19246	Neurofilament heavy polypeptide	Nefh
20.68	25.77	20.8	25.06	+	IgGCtrl_HDAC8IP	26	47.7	70.87	0	323.31	3161500000	144	2.23072	0.0335254	-4.675	-12.9848	P63017;P17156	P63017	Heat shock cognate 71 kDa protein	Hspa8
20.28	22.98	20.06	22.62	+	IgGCtrl_HDAC8IP	8	26.8	50.113	0	125.55	359010000	35	2.19572	0.0337591	-2.63	-12.4674	P10126	P10126	Elongation factor 1-alpha 1	Eef1a1
20.17	26.29	19.21	25.83	+	IgGCtrl_HDAC8IP	30	57.3	54.267	0	323.31	4598800000	102	2.16055	0.0343723	-6.37	-11.9678	P15331	P15331	Peripherin	Prph
20.03	24.5	20.26	23.47	+	IgGCtrl_HDAC8IP	18	48.5	53.246	0	142.84	1093600000	42	1.73601	0.0464184	-3.84	-7.27708	P53395	P53395	Lipoamide acyltransferase component of branched-chain alpha-keto acid dehydrogenase complex, mitochondrial	Dbt
19.96	23.22	19.54	22.68	+	IgGCtrl_HDAC8IP	7	26.4	43.02	0	56.67	255870000	16	1.94948	0.0386463	-3.2	-9.35531	Q9Z1A1	Q9Z1A1		Tfg
19.47	22.85	19.16	22.34	+	IgGCtrl_HDAC8IP	14	46.4	42.051	0	37.584	284210000	13	2.08747	0.0344628	-3.28	-10.9915	P68134;P68033;P62737;P63268	P68134;P68033;P62737;P63268	Actin, alpha skeletal muscle;Actin, alpha cardiac muscle 1;Actin, aortic smooth muscle;Actin, gamma-enteric smooth muscle	Acta1;Actc1;Acta2;Actg2
19.46	25.72	19.39	24.63	+	IgGCtrl_HDAC8IP	41	62.1	182.7	0	323.31	7938500000	236	2.05058	0.0347757	-5.75	-10.5288	E9PYB0	E9PYB0		Ahnak2
19.45	25.9	19.52	24.35	+	IgGCtrl_HDAC8IP	13	40.1	43.953	0	323.31	1539600000	47	1.73519	0.0464184	-5.64	-7.27001	O54724	O54724	Polymerase I and transcript release factor	Ptrf
19.21	26.06	18.94	24.98	+	IgGCtrl_HDAC8IP	92	49.6	270.25	0	323.31	10642000000	346	2.13216	0.0344474	-6.445	-11.5788	P14873	P14873	Microtubule-associated protein 1B;MAP1B heavy chain;MAP1 light chain LC1	Map1b
19.19	26.74	18.94	25.4	+	IgGCtrl_HDAC8IP	18	52.9	50.976	0	323.31	3619400000	78	2.02992	0.03539	-7.005	-10.2779	P61979;D3YWG1	P61979;D3YWG1	Heterogeneous nuclear ribonucleoprotein K	Hnrnpk;Gm7964
19.14	25.23	19.56	24.66	+	IgGCtrl_HDAC8IP	21	57.3	62.277	0	323.31	2089900000	129	2.40016	0.0335254	-5.595	-15.8045	O08553	O08553	Dihydropyrimidinase-related protein 2	Dpysl2
18.68	25.15	17.28	24.13	+	IgGCtrl_HDAC8IP	42	53.3	97.802	0	323.31	2643200000	130	1.78268	0.0457767	-6.66	-7.68979	P39053	P39053	Dynamin-1	Dnm1
18.45	24.91	17.08	23.86	+	IgGCtrl_HDAC8IP	47	50.3	131.28	0	323.31	2832700000	167	1.78055	0.0457767	-6.62	-7.6705	Q9Z0U1;Q9QXY1	Q9Z0U1	Tight junction protein ZO-2	Tjp2
17.86	21.51	17.86	22.1	+	IgGCtrl_HDAC8IP	6	22.7	39.652	0	61.935	151210000	16	2.25607	0.0335254	-3.945	-13.3729	Q8BG05;B2RXM2;J3QNY1	Q8BG05;B2RXM2;J3QNY1	Heterogeneous nuclear ribonucleoprotein A3	Hnrnpa3;Gm6793;Gm9242
17.21	21.44	17.24	21.66	+	IgGCtrl_HDAC8IP	10	25.3	59.752	0	195.79	200560000	24	3.18162	0.0303927	-4.325	-38.9578	Q03265	Q03265	ATP synthase subunit alpha, mitochondrial	Atp5a1
17.16	25.97	16.98	25.04	+	IgGCtrl_HDAC8IP	112	54.4	300.14	0	323.31	11968000000	399	2.50334	0.0335254	-8.435	-17.8093	Q9QYR6	Q9QYR6	Microtubule-associated protein 1A;MAP1A heavy chain;MAP1 light chain LC2	Map1a
17.04	20.66	16.34	20.41	+	IgGCtrl_HDAC8IP	15	26.2	89.321	0	166.84	147040000	36	2.03555	0.035245	-3.845	-10.3457	Q01853	Q01853	Transitional endoplasmic reticulum ATPase	Vcp
16.92	20.19	16.53	19.39	+	IgGCtrl_HDAC8IP	78	32.7	604.25	0	323.31	763360000	146	1.68961	0.0479639	-3.065	-6.88763	E9Q616	E9Q616		Ahnak
16.31	22.02	14.54	21.61	+	IgGCtrl_HDAC8IP	7	17	78.168	0	255.1	158610000	23	1.70734	0.0468605	-6.39	-7.0341	Q60865	Q60865	Caprin-1	Caprin1
16.17	25.4	15.4	24.21	+	IgGCtrl_HDAC8IP	78	60	194.74	0	323.31	5537200000	283	2.21349	0.0335254	-9.02	-12.7276	P39447	P39447	Tight junction protein ZO-1	Tjp1
16.16	19.15	16.05	19.22	+	IgGCtrl_HDAC8IP	10	15.3	83.28	0	63.995	44058000	16	3.349	0.0303927	-3.08	-47.2449	P11499;P08113	P11499	Heat shock protein HSP 90-beta	Hsp90ab1
15.96	21.72	15.26	20.67	+	IgGCtrl_HDAC8IP	6	21.6	37.984	0	40.568	78274000	9	1.90225	0.0396	-5.585	-8.85143	Q9DCH4	Q9DCH4	Eukaryotic translation initiation factor 3 subunit F	Eif3f
15.89	21.56	15.48	20.46	+	IgGCtrl_HDAC8IP	24	35.6	117.43	0	216	264970000	49	1.92325	0.0393218	-5.325	-9.07212	P27546	P27546	Microtubule-associated protein 4	Map4
15.69	17.66	15.65	17.93	+	IgGCtrl_HDAC8IP	5	7.9	82.613	0	29.677	26382000	7	2.3873	0.0335254	-2.125	-15.5708	P46460	P46460	Vesicle-fusing ATPase	Nsf
15.61	24.29	15.23	24.1	+	IgGCtrl_HDAC8IP	73	51.6	207.12	0	323.31	3436500000	224	3.23246	0.0303927	-8.775	-41.3084	Q6P5H2	Q6P5H2	Nestin	Nes
15.6	20.87	16.13	20.71	+	IgGCtrl_HDAC8IP	22	32.8	103.34	0	154.71	183930000	47	2.5025	0.0335254	-4.925	-17.7919	Q9WV92	Q9WV92	Band 4.1-like protein 3;Band 4.1-like protein 3, N-terminally processed	Epb41l3
15.36	23.26	14.81	22.5	+	IgGCtrl_HDAC8IP	14	29	75.441	0	263.28	481160000	37	2.44351	0.0335254	-7.795	-16.6181	Q8VIJ6	Q8VIJ6	Splicing factor, proline- and glutamine-rich	Sfpq
15.35	17.32	15.21	17.39	+	IgGCtrl_HDAC8IP	5	5.4	136.54	0	32.853	20785000	13	2.84785	0.0335202	-2.075	-26.5133	P10493	P10493	Nidogen-1	Nid1
15.05	23.04	14.18	22.07	+	IgGCtrl_HDAC8IP	39	47.3	126.74	0	323.31	863720000	89	2.17617	0.0337591	-7.94	-12.1873	Q3UIL6	Q3UIL6	Pleckstrin homology domain-containing family A member 7	Plekha7
15	22.19	15.83	20.99	+	IgGCtrl_HDAC8IP	7	16.4	55.249	0	46.992	166850000	15	1.86416	0.0417809	-6.175	-8.46426	Q99LF4	Q99LF4	tRNA-splicing ligase RtcB homolog	Rtcb
14.98	21.87	15.92	20.72	+	IgGCtrl_HDAC8IP	16	26.7	84.059	0	118.13	259490000	26	1.80237	0.0444956	-5.845	-7.87048	Q9ERG0	Q9ERG0	LIM domain and actin-binding protein 1	Lima1
14.83	20.97	13.51	19.89	+	IgGCtrl_HDAC8IP	42	19.3	304.27	0	323.31	425640000	81	1.74338	0.0464184	-6.26	-7.34087	P70227;Q9Z329	P70227	Inositol 1,4,5-trisphosphate receptor type 3	Itpr3
14.79	22.27	12.91	20.96	+	IgGCtrl_HDAC8IP	20	39.6	85.299	0	191.22	285510000	34	1.67605	0.0483244	-7.765	-6.77752	Q68FF6;Q9JLQ2	Q68FF6	ARF GTPase-activating protein GIT1	Git1
14.68	20.47	15.18	19.22	+	IgGCtrl_HDAC8IP	8	17.7	80.646	0	64.934	57494000	14	1.73884	0.0464184	-4.915	-7.30154	Q9QYC0	Q9QYC0	Alpha-adducin	Add1
14.55	18.8	13.96	18.4	+	IgGCtrl_HDAC8IP	23	13.4	281.22	0	163.9	112940000	32	2.17645	0.0337591	-4.345	-12.1912	Q8BTM8	Q8BTM8	Filamin-A	Flna
14.36	21.73	12.1242	20.76	+	IgGCtrl_HDAC8IP	19	32	83.924	0	126.3	195220000	36	1.64958	0.0498283	-8.00291	-6.56738	P83093	P83093	Stromal interaction molecule 2	Stim2
14.3	22.74	12.3743	21.81	+	IgGCtrl_HDAC8IP	20	40.5	91.369	0	305.46	396240000	39	1.85352	0.0423439	-8.93783	-8.35906	Q8JZQ9	Q8JZQ9	Eukaryotic translation initiation factor 3 subunit B	Eif3b
14.12	20.14	14.4	18.78	+	IgGCtrl_HDAC8IP	12	17.6	121.12	0	78.092	95522000	21	1.76039	0.0461638	-5.2	-7.48997	Q6ZQ58	Q6ZQ58	La-related protein 1	Larp1
14.05	17.66	14.17	17.68	+	IgGCtrl_HDAC8IP	10	8.5	191.55	0	65.619	40750000	19	3.53489	0.0303927	-3.56	-58.5261	Q68FD5	Q68FD5	Clathrin heavy chain 1	Cltc
13.92	23.72	10.7432	22.79	+	IgGCtrl_HDAC8IP	39	60.6	96.449	0	323.31	1305600000	133	1.65374	0.0498283	-10.9234	-6.59999	Q7TSJ2	Q7TSJ2	Microtubule-associated protein 6	Map6
13.79	20.93	13.66	19.08	+	IgGCtrl_HDAC8IP	30	19.8	221.67	0	316.31	237780000	52	1.67542	0.0483244	-6.28	-6.77249	Q80U35	Q80U35	Rho guanine nucleotide exchange factor 17	Arhgef17
13.75	20.66	14.13	20.56	+	IgGCtrl_HDAC8IP	12	25.1	76.221	0	89.802	103260000	17	3.06223	0.0303927	-6.67	-33.9494	Q61584	Q61584	Fragile X mental retardation syndrome-related protein 1	Fxr1
13.72	18.89	14.95	18.52	+	IgGCtrl_HDAC8IP	9	14	82.105	0	64.105	37167000	12	1.67939	0.048289	-4.37	-6.8045	O35350	O35350	Calpain-1 catalytic subunit	Capn1
13.61	21.62	12.93	20.12	+	IgGCtrl_HDAC8IP	33	31.1	175.89	0	244.66	386590000	76	1.9379	0.0389284	-7.6	-9.22926	A2AHC3	A2AHC3	Calmodulin-regulated spectrin-associated protein 1	Camsap1
13.5	19.48	13.35	18.81	+	IgGCtrl_HDAC8IP	29	16.4	273.61	0	203.23	154480000	44	2.4458	0.0335254	-5.72	-16.6622	Q99PV0	Q99PV0	Pre-mRNA-processing-splicing factor 8	Prpf8
13.49	18.31	13.33	17.28	+	IgGCtrl_HDAC8IP	5	7.6	108.05	0	35.585	23789000	8	1.85906	0.0420396	-4.385	-8.41367	Q05AA6	Q05AA6	Dystrophin-related protein 2	Drp2
13.23	20.94	13.45	19.59	+	IgGCtrl_HDAC8IP	16	22.7	109.36	0	112.35	143870000	31	2.01715	0.0358224	-6.925	-10.1257	O08810;P58252	O08810	116 kDa U5 small nuclear ribonucleoprotein component	Eftud2
13.19	17.75	13.73	17.31	+	IgGCtrl_HDAC8IP	8	10.4	116.41	0	57.538	24353000	11	2.14007	0.0344276	-4.07	-11.6859	P97434	P97434	Myosin phosphatase Rho-interacting protein	Mprip
13.09	23.06	13.19	21.77	+	IgGCtrl_HDAC8IP	22	41.5	85.47	0	323.31	518440000	59	2.31606	0.0335254	-9.275	-14.3368	Q02248	Q02248	Catenin beta-1	Ctnnb1
12.57	19.1	12.79	17.94	+	IgGCtrl_HDAC8IP	11	13.9	117.23	0	74.289	40578000	12	1.99722	0.036458	-5.84	-9.89262	Q8C5W0	Q8C5W0	Calmin	Clmn
12.55	20.45	10.4867	19.12	+	IgGCtrl_HDAC8IP	11	15.2	97.055	0	77.853	98573000	16	1.67077	0.0486414	-8.26663	-6.73513	Q9ES28;Q8K4I3	Q9ES28	Rho guanine nucleotide exchange factor 7	Arhgef7
12.53	22.99	11.086	22.33	+	IgGCtrl_HDAC8IP	17	24	79.755	0	138.16	449540000	26	2.27504	0.0335254	-10.852	-13.6706	P28740;Q8C0N1	P28740	Kinesin-like protein KIF2A	Kif2a
12.51	18.59	11.3032	17.64	+	IgGCtrl_HDAC8IP	14	11.5	199.13	0	106.32	52592000	24	1.82514	0.0433916	-6.20841	-8.08452	P20357	P20357	Microtubule-associated protein 2	Map2
12.26	21.98	12.1708	21.29	+	IgGCtrl_HDAC8IP	16	32.3	78.253	0	183.28	201280000	24	2.86612	0.0335202	-9.41959	-27.078	Q5SVL6	Q5SVL6	Rap1 GTPase-activating protein 2	Rap1gap2
12.16	21.56	10.2857	20.46	+	IgGCtrl_HDAC8IP	22	28.9	120.8	0	292.89	227490000	55	1.91709	0.0393844	-9.78715	-9.00693	Q91Z67	Q91Z67	SLIT-ROBO Rho GTPase-activating protein 2	Srgap2
12.16	18.14	13.42	17.32	+	IgGCtrl_HDAC8IP	5	7	92.942	0	31.752	17317000	6	1.65018	0.0498283	-4.94	-6.57208	P97366	P97366	Ecotropic viral integration site 5 protein	Evi5
11.77	19.47	10.6097	18.65	+	IgGCtrl_HDAC8IP	25	22.2	172.35	0	186.21	86790000	41	2.09424	0.0344628	-7.87013	-11.0786	Q8R4H2	Q8R4H2	Rho guanine nucleotide exchange factor 12	Arhgef12
11.49	15.73	11.37	16.11	+	IgGCtrl_HDAC8IP	8	4.3	272.43	0	49.65	15438000	11	2.70698	0.0335254	-4.49	-22.5346	P19096	P19096	Fatty acid synthase;[Acyl-carrier-protein] S-acetyltransferase;[Acyl-carrier-protein] S-malonyltransferase;3-oxoacyl-[acyl-carrier-protein] synthase;3-oxoacyl-[acyl-carrier-protein] reductase;3-hydroxyacyl-[acyl-carrier-protein] dehydratase;Enoyl-[acyl-carrier-protein] reductase;Oleoyl-[acyl-carrier-protein] hydrolase	Fasn
11.41	18.37	9.80763	17.52	+	IgGCtrl_HDAC8IP	21	6.9	482.63	0	142.94	96275000	34	1.82561	0.0433916	-7.33619	-8.08902	Q7TMY8	Q7TMY8	E3 ubiquitin-protein ligase HUWE1	Huwe1
11.3	19.75	9.3705	18.45	+	IgGCtrl_HDAC8IP	18	14.7	190.53	0	93.138	101940000	16	1.7654	0.0460213	-8.76475	-7.53446	Q60592	Q60592	Microtubule-associated serine/threonine-protein kinase 2	Mast2
11.23	17.92	11.2505	16.6	+	IgGCtrl_HDAC8IP	4	6.5	114.14	0	28.78	11918000	7	1.92771	0.0392556	-6.01973	-9.1197	Q6NZN0;Q5SFM8	Q6NZN0	RNA-binding protein 26	Rbm26
11.15	20.55	8.4465	19.59	+	IgGCtrl_HDAC8IP	31	27.4	170.82	0	217.09	220690000	44	1.7224	0.0468001	-10.2718	-7.16079	Q80U49	Q80U49	Centrosomal protein of 170 kDa protein B	Cep170b
11.06	19.96	10.1598	18.68	+	IgGCtrl_HDAC8IP	28	19.4	214.06	0	206.19	131010000	33	2.09839	0.0344628	-8.71008	-11.1323	G5E8K5	G5E8K5	Ankyrin-3	Ank3
10.72	18.71	11.4	17.59	+	IgGCtrl_HDAC8IP	16	8.9	232.75	0	133.99	66885000	22	2.07415	0.0344628	-7.09	-10.8222	Q9JMH9	Q9JMH9	Unconventional myosin-XVIIIa	Myo18a
9.46	17.81	11.11	17.14	+	IgGCtrl_HDAC8IP	19	5.2	532.65	0	130.34	80423000	25	1.82412	0.0433916	-7.19	-8.07483	E9PZP8	E9PZP8		Herc1
10.9644	21.88	15.1	21.11			2	12.4	20.538	0	13.808	61619000	7	1.24733	0.0896494	-8.46281	-4.0235	P49817	P49817	Caveolin-1	Cav1
9.59073	19.16	17.84	20.04			2	12.1	22.576	0	15.728	17108000	5	0.534936	0.334605	-5.88463	-1.41866	P43276	P43276	Histone H1.5	Hist1h1b
9.46056	18	19.98	19.73			2	22.2	13.021	0	11.983	15168000	2	0.285502	0.554708	-4.14472	-0.777567	A0A0G2JFE9	A0A0G2JFE9
10.0867	15.61	18.11	17.5			2	6.5	38.862	0	11.761	11399000	3	0.213528	0.650873	-2.45667	-0.596066	Q9QWK4	Q9QWK4	CD5 antigen-like	Cd5l
10.3784	16.29	7.98063	16.49			2	4.3	82.669	0	19.973	6531300	2	1.57303	0.054796	-7.21046	-5.9934	Q8BMS1	Q8BMS1	Trifunctional enzyme subunit alpha, mitochondrial;Long-chain enoyl-CoA hydratase;Long chain 3-hydroxyacyl-CoA dehydrogenase	Hadha
11.6528	17.95	9.90415	16.19			2	5.6	45.336	0	21.325	7547300	3	1.43478	0.0667787	-6.29152	-5.07176	Q4VC33	Q4VC33	Macrophage erythroblast attacher	Maea
8.49041	15.96	13.09	16.01			2	3.1	79.871	0	13.295	4709900	3	0.816927	0.188216	-5.1948	-2.25867	O08529	O08529	Calpain-2 catalytic subunit	Capn2
9.54852	16.27	13.22	16			2	3.7	80.859	0	11.356	4620200	2	0.91001	0.158339	-4.75074	-2.58094	Q08943	Q08943	FACT complex subunit SSRP1	Ssrp1
9.82972	13.56	10.1071	15.87			2	3.7	85.462	0	11.926	2736200	2	1.25851	0.0876845	-4.74658	-4.08028	Q99KI0	Q99KI0	Aconitate hydratase, mitochondrial	Aco2
9.10202	18.48	12.6419	15.58			2	4.5	56.055	0	11.868	8270000	2	0.940175	0.148098	-6.15804	-2.69139	P23979	P23979	5-hydroxytryptamine receptor 3A	Htr3a
10.7383	15.52	8.47387	15.48			2	1.6	155.89	0	10.855	4437800	3	1.45608	0.0657643	-5.89392	-5.20484	Q9ESU6	Q9ESU6	Bromodomain-containing protein 4	Brd4
9.99884	17.02	15.65	15.44			2	4.8	61.48	0	12.261	6855800	1	0.437039	0.408086	-3.40558	-1.16075	Q9EQP2	Q9EQP2	EH domain-containing protein 4	Ehd4
10.2961	17.15	11.7016	15.42			2	3.4	92.908	0	12.019	6632800	4	1.37996	0.0735638	-5.28611	-4.74308	B2RUJ5	B2RUJ5	Amyloid beta A4 precursor protein-binding family A member 1	Apba1
10.8077	16.81	9.92305	15.27			2	4.4	65.89	0	11.417	4009600	2	1.62666	0.0514833	-5.67464	-6.39036	Q8BFW7	Q8BFW7	Lipoma-preferred partner homolog	Lpp
11.7704	14.71	10.1044	14.93			2	2.6	128.78	0	14.676	3541500	2	1.35873	0.0753747	-3.88264	-4.62094	P28660	P28660	Nck-associated protein 1	Nckap1
9.63173	15.92	7.46354	14.88			2	1.8	136.37	0	11.563	5982300	2	1.53113	0.0589789	-6.85236	-5.69912	Q3UMB9	Q3UMB9	WASH complex subunit 7	Kiaa1033
10.3938	14.99	13.0065	14.81			2	3.6	91.709	0	11.264	2573000	3	0.87132	0.169114	-3.19986	-2.44371	Q9JJY4	Q9JJY4	Probable ATP-dependent RNA helicase DDX20	Ddx20
9.56814	16.26	8.40159	14.59			2	4.2	81.033	0	12.372	3299800	3	1.61776	0.051538	-6.44013	-6.32288	Q8K0L9	Q8K0L9	Zinc finger and BTB domain-containing protein 20	Zbtb20
10.4623	16.27	9.74175	14.58			2	4.2	74.29	0	11.177	3317200	1	1.54495	0.0577966	-5.32297	-5.79467	Q3UMU9;Q9JMG7	Q3UMU9;Q9JMG7	Hepatoma-derived growth factor-related protein 2;Hepatoma-derived growth factor-related protein 3	Hdgfrp2;Hdgfrp3
10.191	16.18	9.1896	14.49			2	2.9	109.09	0	13.867	5545700	3	1.53808	0.0584713	-5.6447	-5.74697	Q3TTA7	Q3TTA7	E3 ubiquitin-protein ligase CBL-B	Cblb
11.2587	15.77	9.93832	14.44			2	2.2	104.84	0	12.672	3518900	2	1.39126	0.0723755	-4.5065	-4.80922	A2A7S8	A2A7S8	Uncharacterized protein KIAA1522	Kiaa1522
10.5431	17.21	7.68892	14.22			2	2.8	87.902	0	12.37	5448300	2	1.06714	0.120528	-6.59897	-3.19285	P55284	P55284	Cadherin-5	Cdh5
8.58152	14.4	11.4947	14.08			2	1.9	160.82	0	11.748	2719100	2	0.986552	0.136643	-4.20187	-2.86745	Q9EPU4	Q9EPU4	Cleavage and polyadenylation specificity factor subunit 1	Cpsf1
11.2916	15.93	10.3418	13.95			2	3.5	93.572	0	11.218	3288700	2	1.19272	0.0977616	-4.12333	-3.75529	Q80XC3	Q80XC3	USP6 N-terminal-like protein	Usp6nl
8.75384	13.9	10.2017	13.94			2	2	128.56	0	11.651	1919300	2	1.59237	0.0531753	-4.44222	-6.13384	P46735	P46735	Unconventional myosin-Ib	Myo1b
9.29729	15.09	10.8478	13.81			2	1.4	202.37	0	11.48	4920200	2	1.31064	0.0808207	-4.37743	-4.35429	Q8CH77	Q8CH77	Neuron navigator 1	Nav1
10.8283	17.19	11.2533	13.62			2	3.1	82.03	0	11.825	5347600	2	0.866739	0.170515	-4.36418	-2.42778	Q5Y5T5	Q5Y5T5	Probable palmitoyltransferase ZDHHC8	Zdhhc8
11.9713	15.89	9.3677	13.62			2	3.3	96.932	0	12.203	4095800	2	0.84865	0.176955	-4.0855	-2.3655	Q3URD3	Q3URD3	Sarcolemmal membrane-associated protein	Slmap
10.8983	15.56	10.9115	13.49			2	1.7	161.85	0	12.277	4417500	2	1.13718	0.107218	-3.62011	-3.49762	F6S200	F6S200		Plekhg1
8.8688	15.89	10.0006	12.74			2	1.3	232.91	0	12.014	6491200	2	0.999007	0.134367	-4.8803	-2.91608	Q8CIQ7	Q8CIQ7	Dedicator of cytokinesis protein 3	Dock3
9.76189	13.28	11.3298	12.24			2	0.6	532.16	0	11.946	2843100	2	0.845157	0.177573	-2.21414	-2.3536	O88738	O88738	Baculoviral IAP repeat-containing protein 6	Birc6
9.71019	14.11	12.04	11.81			2	1.3	240.09	0	12.041	2258800	2	0.480465	0.372294	-2.08491	-1.27368	Q3UGY8	Q3UGY8	Brefeldin A-inhibited guanine nucleotide-exchange protein 3	Arfgef3
11.0055	14.56	9.40192	11.74			2	1.6	197.03	0	11.22	2478300	2	0.675814	0.250851	-2.94628	-1.81641	Q8C0T5	Q8C0T5	Signal-induced proliferation-associated 1-like protein 1	Sipa1l1
8.90205	14.05	11.4118	11.36			2	0.9	550.83	0	17.628	4828800	2	0.522496	0.341787	-2.54805	-1.38518	Q9QYX7	Q9QYX7	Protein piccolo	Pclo
9.29045	15.36	12.25	15.76			6	9.5	84.787	0	14.276	3388600	3	1.07066	0.12012	-4.78978	-3.20766	P07901	P07901	Heat shock protein HSP 90-alpha	Hsp90aa1
8.76207	20.5	11.983	18.8			16	46.6	49.585	0	18.729	38841000	4	1.4385	0.066736	-9.27749	-5.09474	Q9D6F9	Q9D6F9	Tubulin beta-4A chain	Tubb4a
8.4946	20.28	11.8798	19.5			3	5.4	109.81	0	47.661	24146000	10	1.5145	0.0601785	-9.70279	-5.58608	P62500	P62500	TSC22 domain family protein 1	Tsc22d1
10.3442	17.28	8.53795	19.4			3	11.4	38.926	0	18.682	12757000	3	1.62665	0.0514833	-8.89892	-6.3903	P61963	P61963	DDB1- and CUL4-associated factor 7	Dcaf7
10.3817	14.99	12.1423	17.19			3	7.9	66.78	0	18.283	5995600	3	1.12135	0.109551	-4.82801	-3.42682	Q921T2	Q921T2	Torsin-1A-interacting protein 1	Tor1aip1
11.8278	15.84	7.98443	16.19			3	4.5	93.55	0	16.723	6544100	3	1.06069	0.121654	-6.10888	-3.16582	Q9JIK5	Q9JIK5	Nucleolar RNA helicase 2	Ddx21
9.98548	17.58	11.5392	16			3	4.4	124.13	0	23.304	12828000	4	1.49261	0.0623926	-6.02768	-5.44032	Q9JJG0	Q9JJG0	Transforming acidic coiled-coil-containing protein 2	Tacc2
11.2969	18.3	9.58425	15.9			3	5.5	69.885	0	16.76	11524000	3	1.34032	0.0778325	-6.65941	-4.51725	Q8K012	Q8K012	Formin-binding protein 1-like	Fnbp1l
7.96178	14.51	10.4674	15.6			3	2.2	181.91	0	21.337	6361200	5	1.29582	0.082491	-5.84041	-4.27489	Q64511	Q64511	DNA topoisomerase 2-beta	Top2b
8.78209	14.65	10.7915	15.57			3	3.2	184.67	0	26.984	5278700	3	1.39265	0.0723755	-5.32322	-4.81744	Q5PSV9	Q5PSV9	Mediator of DNA damage checkpoint protein 1	Mdc1
9.05742	17.26	10.384	15.52			3	4	119.72	0	17.264	8384400	4	1.58723	0.0535983	-6.6693	-6.09622	Q8C3F2	Q8C3F2	Constitutive coactivator of PPAR-gamma-like protein 2	Fam120c
9.62579	16.56	11.153	15.21			3	3	164.42	0	18.594	9964000	3	1.48525	0.0629583	-5.49559	-5.39215	Q4VA53	Q4VA53	Sister chromatid cohesion protein PDS5 homolog B	Pds5b
10.1831	17.3	12.1239	15.09			3	3.7	106.58	0	18.259	9047900	3	1.12165	0.109551	-5.04153	-3.42816	Q80TQ2	Q80TQ2	Ubiquitin carboxyl-terminal hydrolase CYLD	Cyld
10.4382	18	10.1939	14.81			3	5.9	67.568	0	18.998	9010300	5	1.20337	0.0959291	-6.08894	-3.80638	O08599	O08599	Syntaxin-binding protein 1	Stxbp1
12.1417	16.63	7.48725	14.7			3	3.4	116.24	0	18.99	6029100	4	0.835904	0.180986	-5.85052	-2.32222	Q99MR1	Q99MR1	PERQ amino acid-rich with GYF domain-containing protein 1	Gigyf1
11.0425	16.08	10.4283	14.66			3	3.5	111.34	0	16.559	5125800	3	1.57273	0.054796	-4.63461	-5.99119	P58281	P58281	Dynamin-like 120 kDa protein, mitochondrial;Dynamin-like 120 kDa protein, form S1	Opa1
10.9917	15.74	9.61929	14.45			3	4.1	122.16	0	20.405	4400700	4	1.43703	0.066736	-4.78949	-5.08568	Q61739	Q61739	Integrin alpha-6;Integrin alpha-6 heavy chain;Integrin alpha-6 light chain	Itga6
10.7581	15.37	10.4178	14.12			3	3.1	136.95	0	20.766	3543800	3	1.63022	0.0514717	-4.15705	-6.41759	Q922B9	Q922B9	Sperm-specific antigen 2 homolog	Ssfa2
9.81265	16.97	11.3329	14.1			3	5.4	94.944	0	27.502	5386100	2	1.03397	0.127046	-4.96224	-3.05579	Q6P542	Q6P542	ATP-binding cassette sub-family F member 1	Abcf1
10.268	15.61	10.508	13.19			3	2.4	220.26	0	18.182	5584300	3	1.09221	0.11641	-4.01196	-3.29948	A2A690	A2A690	Protein TANC2	Tanc2
8.62548	16.53	12.8098	15.59			4	3.9	142.67	0	28.503	8644600	6	0.884919	0.164657	-5.34234	-2.49139	B2RXQ2;Q8BSS9	B2RXQ2;Q8BSS9	Liprin-alpha-2	Ppfia1;Ppfia2
11.0063	18.13	13.62	13.8			4	3.7	133.42	0	16.141	19445000	3	0.544325	0.328828	-3.65184	-1.44407	P60469	P60469	Liprin-alpha-3	Ppfia3
9.77449	19.35	12.2146	18.7			5	11.2	70.887	0	19.42	37277000	5	1.62271	0.051538	-8.03047	-6.36037	Q8VHM5	Q8VHM5		Hnrnpr
9.49243	19.03	14.14	19.95			4	13.4	39.832	0	26.869	31301000	5	1.07817	0.118675	-7.67379	-3.23942	Q91WK2	Q91WK2	Eukaryotic translation initiation factor 3 subunit H	Eif3h
10.4267	20.39	16.24	18.14			4	17.4	40.56	0	24.493	27766000	4	0.704769	0.23902	-5.93164	-1.90314	Q5SUE8	Q5SUE8	Ankyrin repeat domain-containing protein 40	Ankrd40
9.20492	17.28	14.01	17.9			4	6.2	84.099	0	25.084	15169000	3	0.878729	0.166636	-5.98254	-2.46962	Q8C4V1	Q8C4V1	Rho GTPase-activating protein 24	Arhgap24
10.2386	18.67	13.43	17.19			4	7	80.641	0	29.125	19672000	6	1.13003	0.108124	-6.09572	-3.46553	Q9QYB8	Q9QYB8	Beta-adducin	Add2
11.2399	17.19	9.51017	16.14			4	9.6	81.912	0	23.886	8858600	4	1.60361	0.0524093	-6.28994	-6.21683	Q8VDU5	Q8VDU5	SNF-related serine/threonine-protein kinase	Snrk
11.0402	17.69	17.17	15.65			4	8.4	71.686	0	23.182	13527000	5	0.292074	0.549604	-2.56491	-0.794045	Q99JN2	Q99JN2	Kelch-like protein 22	Klhl22
10.8877	16.64	8.77623	15.61			4	7.7	90.884	0	25.383	5770700	4	1.4799	0.0633468	-6.29302	-5.35731	Q9Z315	Q9Z315	U4/U6.U5 tri-snRNP-associated protein 1	Sart1
10.6766	17.26	11.5517	15.24			4	5.2	143.07	0	28.536	14319000	6	1.36661	0.0748939	-5.13582	-4.66595	Q62417	Q62417	Sorbin and SH3 domain-containing protein 1	Sorbs1
12.0191	16.44	9.07663	15.02			4	4.8	103.48	0	24.196	7090500	4	1.06221	0.121537	-5.18212	-3.1722	Q6NZL0	Q6NZL0	Protein SOGA3	Soga3
10.9174	16.26	9.82312	14.95			4	3.6	150.88	0	25.565	8165600	4	1.59232	0.0531753	-5.23472	-6.13348	Q62245;Q02384	Q62245	Son of sevenless homolog 1	Sos1
7.14359	14.53	9.65532	14.72			4	2.5	235.63	0	23.886	5815400	5	1.4137	0.0694087	-6.22554	-4.94305	E9Q7G0	E9Q7G0		Numa1
9.24063	15.54	10.6799	14.26			4	2.5	215.08	0	23.658	6780500	5	1.44404	0.0666994	-4.93973	-5.12924	Q8BUR4	Q8BUR4	Dedicator of cytokinesis protein 1	Dock1
10.622	15.48	9.89647	14.14			4	4	215.74	0	29.112	6431100	4	1.57016	0.0549146	-4.55075	-5.97281	Q6DFV3	Q6DFV3	Rho GTPase-activating protein 21	Arhgap21
10.0992	15.65	10.0465	13.98			4	2.7	213.86	0	22.653	7349200	4	1.52781	0.0592148	-4.74214	-5.67638	Q3UHU5	Q3UHU5	Microtubule cross-linking factor 1	Mtcl1
12.3579	18.46	14.07	18.39			6	15.2	61.449	0	42.307	25910000	10	1.5853	0.0536345	-5.21107	-6.08211	O88447	O88447	Kinesin light chain 1	Klc1
10.7483	18.12	12.6327	17.17			5	5	136.81	0	31.308	19891000	8	1.52293	0.0596526	-5.95449	-5.64313	P13808;P16283	P13808	Anion exchange protein 2	Slc4a2
9.32552	18.62	10.0648	15.3			5	6.2	116.95	0	28.252	22091000	6	1.29524	0.082491	-7.26485	-4.27179	Q8CGY8	Q8CGY8	UDP-N-acetylglucosamine--peptide N-acetylglucosaminyltransferase 110 kDa subunit	Ogt
11.5795	17.47	9.56348	15.14			5	6	140.92	0	34.279	14836000	6	1.18565	0.0988157	-5.73349	-3.72167	Q9WVQ1	Q9WVQ1	Membrane-associated guanylate kinase, WW and PDZ domain-containing protein 2	Magi2
10.2274	16.32	12.3378	15.14			5	4.3	211.34	0	38.972	9876000	6	1.17655	0.100466	-4.4474	-3.67873	P70399	P70399	Tumor suppressor p53-binding protein 1	Tp53bp1
8.9302	16.42	10.9449	15			5	3.1	255.06	0	36.869	13646000	7	1.36972	0.074598	-5.77243	-4.68379	D4AFX7	D4AFX7		Dnajc13
7.69664	17.77	9.49314	14.84			5	7.2	107.14	0	32.63	11863000	6	1.33482	0.0785798	-7.71011	-4.48666	Q8K1R7	Q8K1R7	Serine/threonine-protein kinase Nek9	Nek9
10.222	16.2	9.90003	14.58			5	4.8	141.43	0	32.485	6795500	5	1.6348	0.051223	-5.32896	-6.45273	O54824	O54824	Pro-interleukin-16;Interleukin-16	Il16
9.84762	17.57	10.4623	13.79			5	9.1	107.95	0	31.883	9185900	6	0.991169	0.136155	-5.52505	-2.88541	Q9D4H4	Q9D4H4	Angiomotin-like protein 1	Amotl1
9.60982	18.54	15.23	18.76			6	12.5	73.101	0	44.118	33684000	7	0.803808	0.193552	-6.23009	-2.21535	Q62167;Q62095;P16381	Q62167;Q62095;P16381	ATP-dependent RNA helicase DDX3X;ATP-dependent RNA helicase DDX3Y;Putative ATP-dependent RNA helicase Pl10	Ddx3x;Ddx3y;D1Pas1
7.71915	18.63	10.5237	16.15			6	8	108.01	0	49.18	24444000	8	1.32222	0.0798623	-8.26859	-4.41729	Q8R0S2	Q8R0S2	IQ motif and SEC7 domain-containing protein 1	Iqsec1
8.42715	20.45	12.49	19.79			7	14	69.632	0	44.315	75171000	16	1.37157	0.074519	-9.66143	-4.69444	Q7TMK9	Q7TMK9	Heterogeneous nuclear ribonucleoprotein Q	Syncrip
8.15705	12.95	15.69	21.49			6	20.4	49.391	0	91.824	74917000	17	0.346344	0.491819	-5.29647	-0.93022	Q8VCM7	Q8VCM7	Fibrinogen gamma chain	Fgg
9.12585	20.22	12.2797	17.61			6	11.4	60.866	0	38.151	35567000	7	1.24507	0.0896494	-8.21223	-4.01209	Q3TEA8	Q3TEA8	Heterochromatin protein 1-binding protein 3	Hp1bp3
8.86494	17.09	13.2	17.05			6	5.7	149.47	0	42.425	17942000	9	0.965173	0.141787	-6.03753	-2.78532	O70133	O70133	ATP-dependent RNA helicase A	Dhx9
9.89229	17.05	12.4131	16.56			6	4.6	181.43	0	36.336	14205000	7	1.31946	0.0799203	-5.65232	-4.40217	Q3TKT4;Q6DIC0	Q3TKT4	Transcription activator BRG1	Smarca4
9.69867	18.7	7.77397	16			6	13.5	76.406	0	40.303	18701000	6	1.45461	0.0657643	-8.61368	-5.19555	Q80TS7	Q80TS7	Dendrin	Ddn
9.82359	16.9	11.7411	15.64			6	6.1	144.8	0	40.858	12330000	9	1.38688	0.0727955	-5.48767	-4.78351	Q5DTX6	Q5DTX6	Junctional protein associated with coronary artery disease	Jcad
9.57929	17.78	9.99298	15.4			6	7.9	149.19	0	48.429	13962000	7	1.52145	0.0596526	-6.80386	-5.63306	Q6Y7W8	Q6Y7W8	PERQ amino acid-rich with GYF domain-containing protein 2	Gigyf2
8.45722	17.87	13.54	15.11			6	7.4	119.19	0	49.304	17216000	11	0.703364	0.23907	-5.49139	-1.89889	Q9JME5	Q9JME5	AP-3 complex subunit beta-2	Ap3b2
11.684	18.45	10.9705	15.07			6	8.9	94.64	0	46.61	14940000	6	1.05576	0.122415	-5.43274	-3.14531	Q9CZ62	Q9CZ62	Centrosomal protein of 97 kDa	Cep97
11.2086	16.41	13.68	15.77			7	6.3	175.05	0	34.807	12953000	6	0.983626	0.137202	-3.64569	-2.85611	Q6A065	Q6A065	Centrosomal protein of 170 kDa	Cep170
9.80865	18.79	13.98	17.54			7	10.2	101.13	0	50.324	26357000	11	0.989783	0.136258	-6.27068	-2.88001	Q80WT5	Q80WT5	Aftiphilin	Aftph
11.0264	18.13	8.04442	16.3			7	12	90.244	0	52.088	16506000	7	1.31722	0.0800892	-7.67961	-4.38997	Q8BX02;E9Q238	Q8BX02	KN motif and ankyrin repeat domain-containing protein 2	Kank2
8.05394	17.62	9.69663	15.7			7	5.5	179.47	0	45.239	16565000	6	1.59615	0.0531123	-7.78472	-6.16165	Q8K4P8	Q8K4P8	E3 ubiquitin-protein ligase HECW1	Hecw1
7.28912	17.12	10.5016	15.57			7	3.9	229.72	0	41.06	19474000	10	1.27727	0.0853447	-7.44965	-4.17717	Q811P8;Q80YF9	Q811P8	Rho GTPase-activating protein 32	Arhgap32
9.55906	17.12	11.9294	15.21			7	5.6	209.16	0	50.844	15844000	8	1.15124	0.104647	-5.42076	-3.56145	Q80TT8;Q8VE73	Q80TT8	Cullin-9	Cul9
10.5564	16.54	9.74086	14.39			7	2.5	425.83	0	50.269	21943000	10	1.35926	0.0753747	-5.31635	-4.62393	P11531	P11531	Dystrophin	Dmd
10.0145	16.54	12.13	13.96			7	3.6	311.09	0	45.042	17907000	6	0.888577	0.163654	-4.17777	-2.50432	Q61315	Q61315	Adenomatous polyposis coli protein	Apc
9.00471	14.62	17.65	21.06			8	14.6	87.428	0	60.454	89386000	15	0.30929	0.533494	-4.51265	-0.837203	E9PV24	E9PV24	Fibrinogen alpha chain;Fibrinopeptide A;Fibrinogen alpha chain	Fga
12.3629	20.19	9.62854	18.42			8	11.5	85.493	0	55.572	44886000	12	1.43966	0.066736	-8.30926	-5.10198	Q61214	Q61214	Dual specificity tyrosine-phosphorylation-regulated kinase 1A	Dyrk1a
10.1573	19.69	12.7994	18.4			8	13.7	87.717	0	64.788	58449000	11	1.4469	0.0664876	-7.56667	-5.14708	Q8R311	Q8R311	cTAGE family member 5	Ctage5
9.75895	18.65	12.0691	18.1			8	10.3	107.54	0	54.955	35273000	13	1.61256	0.051538	-7.46099	-6.28371	P59644	P59644	Phosphatidylinositol 4,5-bisphosphate 5-phosphatase A	Inpp5j
10.1964	18.44	13.5789	17.52			8	9.5	128.43	0	57.382	32634000	15	1.13238	0.107829	-6.09235	-3.47604	Q6ZQB6;A2ARP1	Q6ZQB6	Inositol hexakisphosphate and diphosphoinositol-pentakisphosphate kinase 2	Ppip5k2
8.57043	20.85	13.57	19.96			9	24.3	54.54	0	79.859	61347000	11	1.17606	0.100466	-9.33478	-3.67644	Q99K48	Q99K48	Non-POU domain-containing octamer-binding protein	Nono
9.94316	18.67	13.6	18.17			9	11.6	132.6	0	78.092	37591000	15	1.1602	0.103067	-6.64842	-3.60264	Q6PDG5;P97496	Q6PDG5	SWI/SNF complex subunit SMARCC2	Smarcc2
11.5784	17.95	8.47217	17.18			9	12.6	121.64	0	55.043	22922000	13	1.37459	0.0742401	-7.5397	-4.7119	Q6A0A9	Q6A0A9	Constitutive coactivator of PPAR-gamma-like protein 1	FAM120A
9.56464	20.53	15.05	18.03			10	17	102	0	86.649	90651000	17	0.833275	0.181673	-6.97268	-2.31336	Q91ZP3	Q91ZP3	Phosphatidate phosphatase LPIN1	Lpin1
10.2515	18.28	9.18118	15.35			10	8.4	189.41	0	68.097	28833000	13	1.34642	0.0769866	-7.09868	-4.55138	Q80TE4	Q80TE4	Signal-induced proliferation-associated 1-like protein 2	Sipa1l2
7.7133	19.29	10.7497	17.55			12	12	122.43	0	79.918	50009000	16	1.46338	0.0653455	-9.18849	-5.25113	O35071;Q60575;P33173	O35071	Kinesin-like protein KIF1C	Kif1c
10.4867	18.42	5.74241	17.34			12	7.9	218.83	0	75.211	49616000	18	1.24545	0.0896494	-9.76544	-4.01401	Q8R151	Q8R151	NFX1-type zinc finger-containing protein 1	Znfx1
8.98913	16.16	11.63	15.99			13	8.4	277.82	0	75.88	20111000	14	1.31119	0.0808207	-5.76544	-4.35729	Q80X90;Q8VHX6	Q80X90	Filamin-B	Flnb
10.1784	21.7	12.77	20.23			13	20.6	96.001	0	104.92	158380000	32	1.62407	0.051538	-9.49082	-6.37071	Q8VDM6	Q8VDM6	Heterogeneous nuclear ribonucleoprotein U-like protein 1	Hnrnpul1
11.9362	20.3	7.96182	18.88			13	15.1	108.98	0	134.31	69042000	23	1.34951	0.0766809	-9.641	-4.56874	O35245	O35245	Polycystin-2	Pkd2
8.63286	18.83	11.154	17.89			13	8.1	223.72	0	235.12	72200000	20	1.61384	0.051538	-8.46659	-6.29336	Q8CJ19;E9PYD1	Q8CJ19	Protein-methionine sulfoxide oxidase MICAL3	Mical3
9.58601	21.35	13.21	20.89			17	29.1	126.61	0	266.67	203670000	27	1.47454	0.0639098	-9.72199	-5.32265	Q99P72	Q99P72	Reticulon-4	Rtn4
10.5148	21.86	15.75	20.75			17	19.1	136.48	0	176.03	275850000	45	1.0336	0.127046	-8.17259	-3.05429	O70305	O70305	Ataxin-2	Atxn2
9.08761	20.03	13.78	17.51			17	22.5	121.94	0	117.07	69971000	20	0.957097	0.144104	-7.3362	-2.75473	Q9WTI7	Q9WTI7	Unconventional myosin-Ic	Myo1c
11.9445	20.33	9.04128	18.79			20	25.1	135.17	0	157.16	120370000	32	1.50433	0.0609467	-9.06709	-5.51794	Q80VC9	Q80VC9	Calmodulin-regulated spectrin-associated protein 3	Camsap3
10.5592	19.47	15.22	18.39			22	11.7	266.8	0	145.68	135400000	33	0.894427	0.161839	-6.04042	-2.52508	Q6ZQ08	Q6ZQ08	CCR4-NOT transcription complex subunit 1	Cnot1
8.81913	19.28	11.6363	17.95			23	10.5	319.59	0	257.73	124300000	33	1.48409	0.0629583	-8.38731	-5.38457	Q04690	Q04690	Neurofibromin	Nf1
9.33443	23.09	15.44	21.9			25	57.2	61.859	0	323.31	451370000	54	1.08062	0.118313	-10.1078	-3.24985	Q9JLV1	Q9JLV1	BAG family molecular chaperone regulator 3	Bag3
8.7396	22.42	13.39	21.07			28	26.3	161.93	0	323.31	454230000	54	1.3211	0.0798623	-10.6802	-4.41113	P23116	P23116	Eukaryotic translation initiation factor 3 subunit A	Eif3a
28.69	28.52	28.74	28.8			2	8.1	26.221	0	27.451	15624000000	43	0.132994	0.772957	0.0550003	0.386743	Q792Z1	Q792Z1		Try10
26.66	27.9	28.3	26.62			7	32.4	36.389	0	323.31	7100600000	102	0.0695132	0.873016	0.219999	0.211499	P01863;P01865	P01863;P01865	Ig gamma-2A chain C region, A allele;Ig gamma-2A chain C region, membrane-bound form	Ighg;Igh-1a
25.61	26.11	25.99	26.11			9	36.9	43.386	0	323.31	4204700000	55	0.611986	0.286209	-0.31	-1.63158	P01869	P01869	Ig gamma-1 chain C region, membrane-bound form	Ighg1
25.47	25.41	25.84	25.22			4	17.6	27.167	0	150.2	1709700000	63	0.613149	0.286057	0.34	1.63488	P04370	P04370	Myelin basic protein	Mbp
25.11	25.07	24.73	24.9			3	13.7	27.621	0	36.305	1176500000	62	0.105473	0.815428	-0.0649996	-0.312277	P27573	P27573	Myelin protein P0	Mpz
24.78	18.76	17.85	16.94			4	9.3	59.795	0	25.104	949790000	5	0.361029	0.477373	3.465	0.967201	P24270	P24270	Catalase	Cat
24.75	25.21	24.04	24.87			14	33.4	62.167	0	109.81	3909600000	34	0.614497	0.285835	-0.645	-1.6387	P97427;O35098	P97427	Dihydropyrimidinase-related protein 1	Crmp1
24.67	26.21	23.26	25.47			16	52.8	41.736	0	323.31	3214000000	97	0.845556	0.177573	-1.875	-2.35495	P60710;P63260;Q8BFZ3;V9GXQ2;E9Q3M9	P60710;P63260	Actin, cytoplasmic 1;Actin, cytoplasmic 1, N-terminally processed;Actin, cytoplasmic 2;Actin, cytoplasmic 2, N-terminally processed	Actb;Actg1
24.11	24.11	24.79	24.41			9	33.2	44.259	0	271.98	1137500000	61	0.180451	0.696958	0.190001	0.511279	P01867	P01867	Ig gamma-2B chain C region	Igh-3
23.99	25.25	24.36	24.94			8	27.9	36.198	0	96.716	1544600000	52	1.20451	0.0959291	-0.92	-3.81188	A0A075B5P5;P03987	A0A075B5P5;P03987	Ig gamma-3 chain C region	Ighg3
23.54	27.32	21.42	27.45			41	80.3	61.508	0	323.31	13525000000	211	1.35833	0.0753747	-4.905	-4.61868	P08551	P08551	Neurofilament light polypeptide	Nefl
23.45	27.36	21.6	27.05			45	49.8	95.915	0	323.31	14669000000	285	1.42143	0.0684095	-4.68	-4.98989	P08553;REV__Q8R344	P08553	Neurofilament medium polypeptide	Nefm
23.28	23.13	23.58	23.14			2	23.6	11.778	0	30.948	164440000	17	0.725223	0.22885	0.295001	1.96559	P01837	P01837	Ig kappa chain C region
23.06	24.54	23.74	24.43			45	48.8	147.69	0	323.31	4256400000	277	1.05694	0.122394	-1.085	-3.15023	O55103	O55103	Periaxin	Prx
22.44	21.55	22.53	20.45			2	22.4	13.607	0	50.329	81293000	4	0.940073	0.148098	1.485	2.69101	F8WIX8;Q8CGP4;Q8CGP6;Q8R1M2;Q64523;Q8CGP7;Q8CGP5;Q8BFU2;Q6GSS7;P22752;Q3THW5;P0C0S6;Q64522;P27661	F8WIX8;Q8CGP4;Q8CGP6;Q8R1M2;Q64523;Q8CGP7;Q8CGP5;Q8BFU2;Q6GSS7;P22752;Q3THW5;P0C0S6;Q64522;P27661	Histone H2A;Histone H2A type 1-H;Histone H2A.J;Histone H2A type 2-C;Histone H2A type 1-K;Histone H2A type 1-F;Histone H2A type 3;Histone H2A type 2-A;Histone H2A type 1;Histone H2A.V;Histone H2A.Z;Histone H2A type 2-B;Histone H2AX	Hist1h2al;Hist1h2aa;Hist1h2ah;H2afj;Hist2h2ac;Hist1h2ak;Hist1h2af;Hist3h2a;Hist2h2aa1;Hist1h2ab;H2afv;H2afz;Hist2h2ab;H2afx
22.21	21.07	21.42	20.68			5	8.7	49.592	0	33.547	276780000	27	0.778736	0.204134	0.94	2.13389	Q9EST1;Q32M21;Q5Y4Y6	Q9EST1;Q32M21	Gasdermin-A;Gasdermin-A2	Gsdma;Gsdma2
22.19	21.99	21.9	21.43			10	25.1	38.676	0	185.26	360150000	62	0.398633	0.443106	0.335	1.06242	P07356	P07356	Annexin A2	Anxa2
22.1	23.08	22.77	21.95			5	50.5	11.367	0	33.803	147480000	24	0.0389604	0.92949	-0.0799999	-0.121794	P62806	P62806	Histone H4	Hist1h4a
22.08	23.59	23.37	23.95			3	32.5	12.989	0	23.226	265030000	10	0.586684	0.302086	-1.045	-1.56053	A0A075B5Y4;P01747;P01746	A0A075B5Y4		Ighv1-81
21.87	23.34	24.74	24.2			6	27	44.095	0	271.21	742830000	40	0.104791	0.815428	-0.465	-0.310406	F6TQW2;P01864	F6TQW2;P01864	Ig gamma-2A chain C region secreted form	Ighg2c
21.85	22.48	20.9	20.91			16	29.3	81.8	0	247.87	623290000	113	0.118867	0.795461	-0.32	-0.348764	Q02257	Q02257	Junction plakoglobin	Jup
21.48	17.23	18.76	17.06			7	13.8	60.227	0	11.278	117380000	2	0.79399	0.197532	2.975	2.18324	Q6IFZ8	Q6IFZ8		Gm5414
21.24	23.9	22.95	23.81			3	28	12.934	0	176.19	286870000	22	0.754145	0.215062	-1.76	-2.05563	P06330;P01757;P01756	P06330;P01757;P01756	Ig heavy chain V region AC38 205.12;Ig heavy chain V region J558;Ig heavy chain V region MOPC 104E
21.06	22.96	22.03	22.33			30	31.2	109.94	0	323.31	1154700000	140	0.704415	0.23902	-1.1	-1.90207	O70318	O70318	Band 4.1-like protein 2	Epb41l2
21.05	22.51	20.35	22.84			3	17.5	20.861	0	17.195	85048000	6	1.44001	0.066736	-1.975	-5.10412	P10922	P10922	Histone H1.0;Histone H1.0, N-terminally processed	H1f0
21	21.63	20.59	20.02			31	26.7	174.29	0	323.31	726060000	107	0.0112307	0.978048	-0.0299997	-0.0361142	F8VPN4	F8VPN4		Agl
20.85	21.12	19.38	19.64			36	13.9	332.91	0	323.31	933010000	114	0.0845099	0.849575	-0.265	-0.254078	E9Q557	E9Q557	Desmoplakin	Dsp
20.62	21.83	19.46	20			60	36	226.37	0	323.31	740420000	169	0.297516	0.543831	-0.875	-0.807687	Q8VDD5	Q8VDD5	Myosin-9	Myh9
20.61	21.73	10.9583	22.06			9	19.5	63.691	0	59.559	321750000	14	0.477359	0.374196	-6.11083	-1.26554	Q8BMK4	Q8BMK4	Cytoskeleton-associated protein 4	Ckap4
20.61	20.39	19.15	20.22			2	6.8	34.807	0	15.792	71558000	17	0.20655	0.658851	-0.424999	-0.578283	Q61176	Q61176	Arginase-1	Arg1
20.34	20.26	19.94	19.53			38	20.6	296.72	0	271.06	609380000	55	0.210618	0.653977	0.245	0.588655	E9Q1M1	E9Q1M1		Pdzd2
20.32	19.59	15.32	19.55			4	13.8	39.809	0	26.851	55171000	15	0.254609	0.593281	-1.75	-0.699978	P28654	P28654	Decorin	Dcn
20.16	20.6	18.62	18			13	19	115.69	0	113.59	157350000	27	0.0186718	0.968542	0.0900002	0.0595662	Q91W89	Q91W89	Alpha-mannosidase 2C1	Man2c1
20.13	20.76	18.6	18.02			3	2.9	114.6	0	20.027	147290000	17	0.00492033	0.988734	-0.0250006	-0.0159329	Q61495;Q7TSF1;Q7TSF0	Q61495;Q7TSF1;Q7TSF0	Desmoglein-1-alpha;Desmoglein-1-beta;Desmoglein-1-gamma	Dsg1a;Dsg1b;Dsg1c
19.79	19.69	18.41	18.36			3	15.6	22.176	0	17.804	36556000	9	0.0246861	0.958766	0.0749998	0.078264	P35700	P35700	Peroxiredoxin-1	Prdx1
19.77	19.16	17.79	18.31			4	3.4	138.03	0	60.393	156530000	11	0.0130145	0.976606	0.045001	0.0417694	P11087	P11087	Collagen alpha-1(I) chain	Col1a1
19.48	19.57	18.03	19.37			5	4.8	129.56	0	33.467	166690000	13	0.364897	0.475044	-0.715	-0.976958	Q01149	Q01149	Collagen alpha-2(I) chain	Col1a2
19.23	19.37	17.26	17.72			6	8.6	89.825	0	38.829	78190000	25	0.077221	0.860706	-0.3	-0.23349	Q9JLF6	Q9JLF6	Protein-glutamine gamma-glutamyltransferase K	Tgm1
19.13	21.5	10.5589	21.03			7	20.9	51.828	0	47.339	125130000	12	0.563326	0.315415	-6.42053	-1.49594	P97855	P97855	Ras GTPase-activating protein-binding protein 1	G3bp1
19.02	21.75	18.56	20.67			16	45.9	49.67	0	26.843	122350000	9	1.26684	0.086269	-2.42	-4.12307	P99024	P99024	Tubulin beta-5 chain	Tubb5
19.02	19.7	23.2	22.73			6	24.9	41.958	0	323.31	233540000	17	0.0126693	0.976606	-0.105	-0.0406763	A0A0A6YXW6	A0A0A6YXW6		Igha
18.97	22.89	18.95	21.31			16	43.6	49.906	0	31.759	227230000	15	1.23756	0.0906987	-3.14	-3.97436	Q7TMM9;Q9CWF2	Q7TMM9;Q9CWF2	Tubulin beta-2A chain;Tubulin beta-2B chain	Tubb2a;Tubb2b
18.93	18.33	16.03	17.86			6	8.2	108.49	0	48.465	57713000	24	0.145008	0.753314	-0.615	-0.418675	Q04857	Q04857	Collagen alpha-1(VI) chain	Col6a1
18.84	20.85	20.27	20.91			13	26.5	73.46	0	102.85	212630000	36	0.687611	0.246104	-1.325	-1.85152	P38647	P38647	Stress-70 protein, mitochondrial	Hspa9
18.77	18.52	17.67	17.19			2	10.2	27.372	0	13.725	20080000	9	0.146627	0.751957	0.365	0.422955	Q9QUM9	Q9QUM9	Proteasome subunit alpha type-6	Psma6
18.75	21.48	20.12	21.62			7	14.3	47.123	0	61.588	208660000	24	1.03785	0.127046	-2.115	-3.07159	P16330	P16330	2,3-cyclic-nucleotide 3-phosphodiesterase	Cnp
18.69	20.6	25.1	24.81			16	39.9	49.971	0	323.31	1482300000	46	0.0694238	0.873016	-0.809999	-0.211242	P01872	P01872	Ig mu chain C region	Ighm
18.58	18.76	13.23	18.49			18	14.7	172.88	0	140.3	140760000	27	0.380157	0.460495	-2.72	-1.01553	Q99PL5	Q99PL5	Ribosome-binding protein 1	Rrbp1
18.57	21.13	9.46317	19.58			23	23.2	144.59	0	323.31	249100000	46	0.517679	0.343931	-6.33841	-1.37228	E9PW37	E9PW37		Rasal2
18.55	18.65	18.12	18.07			4	7.6	72.257	0	25.411	44672000	19	0.0217777	0.96342	-0.0249996	-0.0692501	P35492	P35492	Histidine ammonia-lyase	Hal
18.51	19.89	15.68	17.74			28	11.8	353.93	0	209.87	291710000	52	0.361308	0.477373	-1.72	-0.967905	E9PWQ3	E9PWQ3		Col6a3
18.49	20.58	23.33	22.98			5	42.9	13.316	0	84.64	166130000	18	0.109054	0.812087	-0.87	-0.322081	A0A075B5T2;A0A0A6YWU3	A0A075B5T2		Ighv6-3
18.47	22.75	16.8	20.8			37	41.3	115.91	0	323.31	589590000	82	1.07479	0.119292	-4.14	-3.22509	Q9Z0H8;Q922J3	Q9Z0H8	CAP-Gly domain-containing linker protein 2	Clip2
18.38	18.04	19.9	16.71			2	20.6	13.994	0	14.101	11895000	6	0.652443	0.264146	1.765	1.74776	Q9D2U9;Q8CGP2;Q8CGP1;Q8CGP0;Q6ZWY9;Q64525;Q64524;Q64478;Q64475;P10854;P10853;P70696	Q9D2U9;Q8CGP2;Q8CGP1;Q8CGP0;Q6ZWY9;Q64525;Q64524;Q64478;Q64475;P10854;P10853;P70696	Histone H2B type 3-A;Histone H2B type 1-P;Histone H2B type 1-K;Histone H2B type 3-B;Histone H2B type 1-C/E/G;Histone H2B type 2-B;Histone H2B type 2-E;Histone H2B type 1-H;Histone H2B type 1-B;Histone H2B type 1-M;Histone H2B type 1-F/J/L;Histone H2B type 1-A	Hist3h2ba;Hist1h2bp;Hist1h2bk;Hist3h2bb;Hist1h2bc;Hist2h2bb;Hist2h2be;Hist1h2bh;Hist1h2bb;Hist1h2bm;Hist1h2bf;Hist1h2ba
18.17	17.64	16	16.06			2	10.1	27.855	0	12.444	8856600	6	0.0569373	0.893461	0.235001	0.175095	Q9Z2U0;Q9CWH6	Q9Z2U0;Q9CWH6	Proteasome subunit alpha type-7;Proteasome subunit alpha type-7-like	Psma7;Psma8
17.86	17.94	21.18	19.88			4	41.2	13.293	0	14.399	30635000	7	0.107296	0.813826	0.610001	0.317274	A0A075B5T3;P01800;P01802;A0A0A6YWS9;P01798	A0A075B5T3;P01800;P01802	Ig heavy chain V-III region T957;Ig heavy chain V-III region W3082	Ighv6-6
17.82	19.92	15.72	19.26			40	21.4	284.59	0	294.56	272420000	66	0.904794	0.159131	-2.82	-2.56216	P16546;P08032	P16546	Spectrin alpha chain, non-erythrocytic 1	Sptan1
17.81	17.94	17.1	18.08			4	8.2	68.692	0	20.346	35062000	12	0.577077	0.307532	-0.555	-1.53385	P07724	P07724	Serum albumin	Alb
17.79	17.6	10.0043	16.6			4	9.3	80.597	0	29.081	14171000	4	0.300851	0.541807	-3.20285	-0.816048	Q9QWV9	Q9QWV9	Cyclin-T1	Ccnt1
17.78	18.43	19.39	18.36			3	7.3	67.377	0	40.788	54413000	13	0.0780361	0.860706	0.19	0.235802	Q80YN3	Q80YN3	Breast carcinoma-amplified sequence 1 homolog	Bcas1
17.75	17.59	16.53	16.96			4	8.1	52.511	0	23.426	16605000	4	0.0643519	0.881621	-0.134999	-0.19664	Q8R016	Q8R016	Bleomycin hydrolase	Blmh
17.65	23.92	19.57	24.1			21	29.7	76.722	0	257.45	1253000000	53	1.51663	0.0601003	-5.4	-5.60044	P09405	P09405	Nucleolin	Ncl
17.6	19.74	16.08	18.11			40	26.2	228.99	0	300.93	145490000	54	0.694116	0.243142	-2.085	-1.87101	Q61879	Q61879	Myosin-10	Myh10
17.59	18.35	14.36	17.87			4	10.7	39.355	0	28.539	18213000	6	0.493353	0.362902	-2.135	-1.30762	P05064;A6ZI47;A6ZI46	P05064;A6ZI47;A6ZI46	Fructose-bisphosphate aldolase A;Fructose-bisphosphate aldolase	Aldoa;Aldoart2;Aldoart1
17.45	19.34	14.37	17.99			13	16.7	124.42	0	90.375	70772000	20	0.614419	0.285835	-2.755	-1.63848	Q812A2	Q812A2	SLIT-ROBO Rho GTPase-activating protein 3	Srgap3
17.45	19.67	15.95	19.04			39	22.6	274.22	0	304.51	229560000	82	1.0839	0.11804	-2.655	-3.26382	Q62261;Q68FG2;P15508	Q62261	Spectrin beta chain, non-erythrocytic 1	Sptbn1
17.38	20.98	14.91	20.42			22	30.9	109.55	0	192.54	220930000	53	1.15897	0.103078	-4.555	-3.59697	Q61768;P28738;P33175	Q61768	Kinesin-1 heavy chain	Kif5b
17.31	17.28	15.28	17.62			2	6.4	38.734	0	13.569	12398000	7	0.422079	0.421528	-1.155	-1.1223	P10107	P10107	Annexin A1	Anxa1
17.25	17.74	16.11	17.34			3	3.6	110.33	0	18.459	29942000	9	0.536795	0.333876	-0.86	-1.42368	Q02788	Q02788	Collagen alpha-2(VI) chain	Col6a2
17.01	18.19	19.32	18.07			8	3	337.82	0	46.89	185160000	8	0.00939197	0.980399	0.0349998	0.0302621	F8VQ05	F8VQ05		Fryl
16.92	17.74	10.8681	16.36			2	5.1	67.941	0	14.366	14964000	1	0.380683	0.460495	-3.15597	-1.01686	Q8BMF4	Q8BMF4	Dihydrolipoyllysine-residue acetyltransferase component of pyruvate dehydrogenase complex, mitochondrial	Dlat
16.9	19.09	16.01	17.38			28	19.6	228.58	0	197.01	95269000	46	0.686004	0.246104	-1.78	-1.84672	Q6URW6	Q6URW6	Myosin-14	Myh14
16.87	15.88	15.18	15.66			2	6.4	32.904	0	10.825	5644600	2	0.100737	0.819964	0.255001	0.299251	P48962;P51881	P48962;P51881	ADP/ATP translocase 1;ADP/ATP translocase 2;ADP/ATP translocase 2, N-terminally processed	Slc25a4;Slc25a5
16.87	22.48	9.68304	21.45			19	35.9	82.499	0	323.31	344810000	36	0.856787	0.174068	-8.68848	-2.39339	Q91VR5	Q91VR5	ATP-dependent RNA helicase DDX1	Ddx1
16.82	24.82	16.56	17.62			7	10.7	96.729	0	48.212	1411200000	16	0.474298	0.376071	-4.53	-1.25751	Q8CI94	Q8CI94	Glycogen phosphorylase, brain form	Pygb
16.79	21.95	12.4171	21.73			3	5.7	74.234	0	19.106	275090000	4	1.09361	0.116343	-7.23645	-3.3055	Q3UWW6	Q3UWW6	GAS2-like protein 3	Gas2l3
16.75	23.22	13.37	21.42			60	31.9	339.51	0	323.31	1266500000	146	1.20032	0.0963342	-7.26	-3.7917	Q52KR3	Q52KR3	Protein prune homolog 2	Prune2
16.66	16.98	14.83	16.86			5	4	177.3	0	36.245	29691000	10	0.483403	0.370546	-1.175	-1.2814	P02468	P02468	Laminin subunit gamma-1	Lamc1
16.64	19.91	20.11	20.04			2	21.4	12.957	0	12.994	19773000	5	0.342894	0.494754	-1.6	-0.921544	A0A0G2JGK2;P01750	A0A0G2JGK2;P01750	Ig heavy chain V region 102
16.63	22.3	14.59	20.96			16	20.3	105.53	0	185.99	307290000	49	1.41202	0.0694487	-6.02	-4.93294	Q8R1B4	Q8R1B4	Eukaryotic translation initiation factor 3 subunit C	Eif3c
16.56	23.08	10.1301	21.93			13	30.9	52.938	0	108.71	297440000	19	0.970246	0.140477	-9.15996	-2.80466	D3YZP9;REV__Q6PEM6	D3YZP9	Coiled-coil domain-containing protein 6	Ccdc6
16.52	19.16	9.1373	18.09			5	9.7	69.874	0	29.068	28740000	6	0.584344	0.303072	-5.79635	-1.55402	Q923D5	Q923D5	WW domain-binding protein 11	Wbp11
16.5	23.8	19.47	23.02			18	54	49.924	0	149.3	502630000	21	1.14508	0.105569	-5.425	-3.53338	P68368	P68368	Tubulin alpha-4A chain	Tuba4a
16.46	18.34	10.9663	17.49			7	7.4	140.21	0	45.944	35788000	10	0.569061	0.311936	-4.20184	-1.51171	Q9Z1Q9	Q9Z1Q9	Valine--tRNA ligase	Vars
16.41	20.51	10.7673	18.84			18	21.3	126.78	0	97.397	96299000	20	0.758239	0.213521	-6.08637	-2.06855	Q8VHK1	Q8VHK1	Caskin-2	Caskin2
16.4	18.72	11.1247	17.96			6	11.3	74.656	0	43.667	25500000	9	0.642108	0.269922	-4.57766	-1.71777	F8VQC1	F8VQC1	Signal recognition particle subunit SRP72	Srp72
16.37	17.89	9.73015	17.35			2	3.8	65.615	0	11.567	10903000	1	0.517569	0.343931	-4.56992	-1.37198	Q9Z1M8	Q9Z1M8	Protein Red	Ik
16.31	19.52	17.96	19.58			9	19.1	72.421	0	53.425	56246000	19	1.00136	0.134217	-2.415	-2.92534	P20029	P20029	78 kDa glucose-regulated protein	Hspa5
16.31	22.35	13.38	21.69			14	38.9	61.936	0	108.18	255820000	30	1.38592	0.0727955	-7.175	-4.7779	Q62188	Q62188	Dihydropyrimidinase-related protein 3	Dpysl3
16.27	16.95	13.05	15.7			2	3.6	80.895	0	78.819	12320000	7	0.359786	0.477783	-1.665	-0.964068	P97350	P97350	Plakophilin-1	Pkp1
16.26	19.34	16.65	17.96			8	9	123.1	0	50.015	60589000	18	1.03532	0.127046	-2.195	-3.06126	A2APV2;Q6ZPF4	A2APV2;Q6ZPF4	Formin-like protein 2;Formin-like protein 3	Fmnl2;Fmnl3
16.19	17.36	12.4519	16.57			5	5.9	109.62	0	31.307	17042000	9	0.522086	0.341787	-2.64403	-1.38408	Q9JLI8	Q9JLI8	Squamous cell carcinoma antigen recognized by T-cells 3	Sart3
16.17	18.47	15.11	18.27			54	15.7	534.18	0	323.31	230560000	84	1.43314	0.0668096	-2.73	-5.06163	Q9QXS1;Q8R0W0	Q9QXS1	Plectin	Plec
16.07	19.2	13.89	18.06			9	13.2	104.58	0	59.217	42151000	14	1.01198	0.13189	-3.65	-2.96738	Q9DBG3;O35643	Q9DBG3	AP-2 complex subunit beta	Ap2b1
16.07	15.96	11.1047	15.19			3	5.3	83.281	0	18.993	6793900	5	0.290923	0.549979	-1.98765	-0.79116	Q8BUV3	Q8BUV3	Gephyrin;Molybdopterin adenylyltransferase;Molybdopterin molybdenumtransferase	Gphn
16.06	16.27	8.51044	15.86			3	4.4	106.37	0	21.988	7438400	6	0.373961	0.466171	-3.77978	-0.999851	Q9Z1T2;CON__ENSEMBL:ENSBTAP00000006074;Q9R0G6	Q9Z1T2	Thrombospondin-4	Thbs4
16.01	15.19	16.71	18.86			9	9.7	129.65	0	68.015	43943000	15	0.121537	0.7921	-0.665	-0.355981	P35441;CON__Q28194	P35441	Thrombospondin-1	Thbs1
15.99	21.04	11.3588	20.31			3	6.7	53.984	0	21.746	42266000	5	1.01674	0.131251	-7.00062	-2.98635	P17809	P17809	Solute carrier family 2, facilitated glucose transporter member 1	Slc2a1
15.91	15.81	15.54	15.66			4	3.3	186.53	0	32.519	14408000	12	0.0156529	0.973498	-0.0100002	-0.0500951	Q9QXL2;B7ZNG0;Q7M6Z4;Q9QXL1	Q9QXL2	Kinesin-like protein KIF21A	Kif21a
15.88	22.15	14.67	20.63			25	30.3	98.144	0	142.2	305160000	27	1.61406	0.051538	-6.115	-6.29501	P39054	P39054	Dynamin-2	Dnm2
15.73	21.55	11.1743	21.05			2	8.9	32.296	0	16.798	63576000	3	1.12088	0.109551	-7.84783	-3.42475	Q8CCS6;D3Z5F7	Q8CCS6;D3Z5F7	Polyadenylate-binding protein 2	Pabpn1;Gm20521
15.58	18.53	13.62	18.91			9	11.9	112.98	0	65.996	42921000	20	1.26764	0.086269	-4.12	-4.12723	Q8VDN2;Q6PIE5;Q9WV27;Q64436	Q8VDN2	Sodium/potassium-transporting ATPase subunit alpha-1	Atp1a1
15.52	20.82	11.7366	18.95			4	11.4	45.349	0	26.51	48074000	5	1.01139	0.13189	-6.25671	-2.96503	Q80VD1	Q80VD1	Protein FAM98B	Fam98b
15.51	17.27	11.0466	16.28			5	7.9	92.031	0	31.212	12238000	5	0.575563	0.307952	-3.49669	-1.52966	O88398	O88398	Advillin	Avil
15.5	23.36	12.97	22.33			32	36.7	97.189	0	243.76	804900000	67	1.61525	0.051538	-8.61	-6.30393	Q8BZ98	Q8BZ98	Dynamin-3	Dnm3
15.29	14.94	13.24	15.13			6	2.6	343.81	0	39.741	18939000	11	0.273723	0.568846	-0.77	-0.748014	Q60675	Q60675	Laminin subunit alpha-2	Lama2
15.23	15.27	13.71	14.04			3	4.5	110.4	0	19.907	4551600	6	0.0617915	0.885179	-0.185	-0.189227	Q6P9J5	Q6P9J5	KN motif and ankyrin repeat domain-containing protein 4	Kank4
15.22	17.17	9.98169	15.65			9	6.8	222.86	0	59.029	24155000	10	0.526799	0.339511	-3.80916	-1.39673	Q5SX39;Q5SX40;P13542;G3UW82;P13541;B1AR69	Q5SX39;Q5SX40	Myosin-4;Myosin-1	Myh4;Myh1
15.22	18.05	17.14	16.33			2	6.5	47.14	0	15.231	11806000	5	0.28792	0.55271	-1.01	-0.783629	P17182;P21550;P17183	P17182;P21550;P17183	Alpha-enolase;Beta-enolase;Gamma-enolase	Eno1;Eno3;Eno2
15.13	21.43	10.4326	20.69			10	22.9	76.865	0	113.74	122900000	19	1.13368	0.107795	-8.27868	-3.48189	Q8CBC4	Q8CBC4	Consortin	Cnst
15.08	17.86	15.7	19.18			10	17.4	74.237	0	62.323	39623000	17	1.29913	0.082491	-3.13	-4.29251	P48678	P48678	Prelamin-A/C;Lamin-A/C	Lmna
15.05	20.05	12.0643	19.61			10	21.4	76.784	0	79.394	63336000	19	1.27341	0.0857241	-6.27284	-4.15706	Q8BXA1	Q8BXA1	Golgi integral membrane protein 4	Golim4
15.01	15.8	15.18	15.32			2	2.1	140.47	0	11.488	7571300	3	0.67916	0.249468	-0.465	-1.82634	O35206	O35206	Collagen alpha-1(XV) chain;Restin	Col15a1
14.95	22.4	11.4695	20.92			8	17.2	66.556	0	106.29	249280000	16	1.33155	0.0789291	-8.45025	-4.46854	Q9WTS2	Q9WTS2	Alpha-(1,6)-fucosyltransferase	Fut8
14.83	19.07	12.321	15.76			8	12.9	99.55	0	52.582	28596000	13	0.686709	0.246104	-3.83952	-1.84882	Q8CC35	Q8CC35	Synaptopodin	Synpo
14.74	14.28	11.4755	13.01			3	1.1	408.21	0	19.148	10051000	2	0.103458	0.816386	-0.537227	-0.306742	Q6ZQ93	Q6ZQ93	Ubiquitin carboxyl-terminal hydrolase 34	Usp34
14.74	19.82	13.75	17.71			6	14.7	50.549	0	52.749	27169000	8	1.21823	0.0940191	-4.52	-3.87865	O55131	O55131	Septin-7	2022-09-07
14.71	15.85	13.61	15.45			6	4.2	196.58	0	39.715	13615000	8	0.900284	0.160415	-1.49	-2.54599	Q61292	Q61292	Laminin subunit beta-2	Lamb2
14.71	20.01	10.3529	18.83			8	11.5	71.011	0	51.568	35602000	10	1.03305	0.127046	-6.88853	-3.05206	P69566	P69566	Ran-binding protein 9	Ranbp9
14.67	23.26	7.3633	22.75			16	41.1	52.307	0	133.72	376280000	52	1.08616	0.117734	-11.9884	-3.2735	Q9Z2D6	Q9Z2D6	Methyl-CpG-binding protein 2	Mecp2
14.62	20.94	18.26	21.34			15	29.5	74.87	0	115.87	190330000	28	0.906132	0.159131	-4.7	-2.56696	Q8K0U4;Q9CZJ2	Q8K0U4	Heat shock 70 kDa protein 12A	Hspa12a
14.56	17.83	8.56874	15.48			2	3.7	84.449	0	12.094	11791000	2	0.594377	0.297416	-5.09063	-1.58201	Q9Z351	Q9Z351	Potassium voltage-gated channel subfamily KQT member 2	Kcnq2
14.51	20.62	10.46	20.27			45	22.3	273.99	0	323.31	323900000	78	1.22587	0.0926418	-7.96	-3.91627	F6ZDS4	F6ZDS4	Nucleoprotein TPR	Tpr
14.51	15.84	11.0565	17.41			2	5.7	56.3	0	13.826	7412700	2	0.744501	0.219402	-3.84175	-2.02537	P56480	P56480	ATP synthase subunit beta, mitochondrial	Atp5b
14.43	18.39	13.92	16.71			7	8.7	123.05	0	46.445	23404000	9	1.21126	0.0947329	-3.375	-3.84461	B2RRE7	B2RRE7	OTU domain-containing protein 4	Otud4
14.4	19.61	9.91664	18.19			24	16.2	214.89	0	165.28	120050000	34	0.986449	0.136643	-6.74168	-2.86705	Q9QXN0;Q1W617;A2ALU4	Q9QXN0	Protein Shroom3	Shroom3
14.38	21.49	11.241	19.35			8	24.6	40.037	0	55.494	72742000	12	1.24386	0.0896494	-7.6095	-4.00598	Q9Z1S5	Q9Z1S5	Neuronal-specific septin-3	2022-09-03
14.32	23.62	8.58	21.81			25	48.5	64.838	0	323.31	547100000	47	1.19023	0.0980522	-11.265	-3.74339	Q8VC98	Q8VC98	Pleckstrin homology domain-containing family A member 4	Plekha4
14.3	15.43	13.22	15.15			5	2.1	398.29	0	29.419	16517000	11	0.953892	0.144482	-1.53	-2.74266	Q05793	Q05793	Basement membrane-specific heparan sulfate proteoglycan core protein;Endorepellin;LG3 peptide	Hspg2
14.29	14.9	14.31	12.22			5	2.1	420.08	0	33.982	14443000	9	0.196361	0.673186	0.74	0.552224	Q8BX70	Q8BX70	Vacuolar protein sorting-associated protein 13C	Vps13c
14.21	15.55	11.942	13.28			4	4.1	131.72	0	11.668	5296200	3	0.308239	0.533726	-1.339	-0.834567	Q3UHC7	Q3UHC7	Disabled homolog 2-interacting protein	Dab2ip
14.17	21.86	9.11886	21.09			52	42	181.82	0	323.31	513210000	104	1.21195	0.0947329	-9.83057	-3.84796	P58871	P58871	182 kDa tankyrase-1-binding protein	Tnks1bp1
14.15	20.87	16.66	19.02			74	28.8	426.26	0	323.31	508940000	115	0.997973	0.134367	-4.54	-2.91202	Q8C8R3;Q02357	Q8C8R3	Ankyrin-2	Ank2
14.15	21.94	11.4999	20.62			38	36.3	201.38	0	323.31	485320000	76	1.53295	0.0589482	-8.45505	-5.71162	E9Q0S6;Q5SSZ5	E9Q0S6		Tns1
14.12	20.21	8.49385	20.37			11	13.6	128.36	0	140.34	116670000	21	1.06695	0.120528	-8.98307	-3.19204	Q640N1;Q9D2L5	Q640N1	Adipocyte enhancer-binding protein 1	Aebp1
14.11	19.7	10.0338	17.8			14	15.5	167.38	0	109.55	62511000	18	1.0126	0.13189	-6.6781	-2.96985	Q9JL04	Q9JL04	Formin-2	Fmn2
14.05	19.34	12.8	17.81			13	16.2	119.73	0	294.12	55007000	18	1.45743	0.0657643	-5.15	-5.21333	Q91V92	Q91V92	ATP-citrate synthase	Acly
13.99	17.32	10.0011	18.07			3	8	52.003	0	11.802	13648000	4	0.97123	0.140477	-5.69947	-2.80842	P32261	P32261	Antithrombin-III	Serpinc1
13.95	17.44	11.9523	17			3	4.4	83.571	0	18.448	9746800	5	1.27661	0.0853447	-4.26885	-4.17374	Q8K0T0	Q8K0T0	Reticulon-1	Rtn1
13.88	21.98	9.11333	20.39			15	36.7	84.921	0	223.25	204980000	38	1.21363	0.0947329	-9.68833	-3.85616	P51125	P51125	Calpastatin	Cast
13.83	20.82	12.0525	18.96			17	25.8	99.802	0	189.02	104580000	22	1.48672	0.0629583	-6.94876	-5.40176	Q65CL1	Q65CL1	Catenin alpha-3	Ctnna3
13.83	18.09	15.3	17.23			4	7.7	85.268	0	30.836	16079000	5	1.1671	0.101999	-3.095	-3.63458	P47857	P47857	ATP-dependent 6-phosphofructokinase, muscle type	Pfkm
13.76	22.1	16.82	20.58			20	28.1	104.92	0	323.31	302810000	46	1.14684	0.105425	-6.05	-3.5414	P30999	P30999	Catenin delta-1	Ctnnd1
13.65	18.91	15.36	15.9			8	10.1	116.08	0	48.912	37671000	7	0.627385	0.278626	-2.9	-1.67542	Q5SYD0	Q5SYD0	Unconventional myosin-Id	Myo1d
13.55	23.94	8.0703	22.72			20	46	73.432	0	323.31	761270000	49	1.33006	0.0789556	-12.5199	-4.46033	A2ALS5	A2ALS5	Rap1 GTPase-activating protein 1	Rap1gap
13.52	18.4	8.90082	16.57			3	3.7	108.18	0	17.476	19588000	7	0.894617	0.161839	-6.27459	-2.52576	Q569Z6	Q569Z6	Thyroid hormone receptor-associated protein 3	Thrap3
13.43	18.03	10.7945	16.13			4	4.6	106.72	0	29.021	19588000	5	1.03452	0.127046	-4.96774	-3.05804	Q91YR7	Q91YR7	Pre-mRNA-processing factor 6	Prpf6
13.4	20.64	16.09	17.13			15	22.1	106.98	0	104.63	81667000	20	0.694563	0.243142	-4.14	-1.87235	Q9Z1Z0	Q9Z1Z0	General vesicular transport factor p115	Uso1
13.34	20.41	9.07242	19.34			21	12.1	229.39	0	158.23	186570000	37	1.2308	0.0918594	-8.66879	-3.94065	Q6GYP7	Q6GYP7	Ral GTPase-activating protein subunit alpha-1	Ralgapa1
13.26	21	8.44816	21.84			5	11.2	59.162	0	189.02	134680000	8	1.30542	0.0815502	-10.5659	-4.32621	Q9ESB3	Q9ESB3	Histidine-rich glycoprotein	Hrg
13.25	19.17	7.62056	17.61			10	15.6	88.184	0	64.528	27932000	11	0.948781	0.145846	-7.95472	-2.72348	Q8CFJ9	Q8CFJ9	WD repeat-containing protein 24	Wdr24
13.19	12.97	10.8405	12.96			2	1.5	292.12	0	11.841	3501500	1	0.297825	0.543831	-0.949754	-0.808464	Q8C170	Q8C170	Unconventional myosin-IXa	Myo9a
13.16	15.74	10.9014	12.85			3	2.1	215.54	0	19.093	6779300	3	0.465553	0.382936	-2.26432	-1.23467	Q99104;E9Q1F5;P21271	Q99104	Unconventional myosin-Va	Myo5a
13.06	15.6	15.4	15.46			2	2.8	89.679	0	11.247	5848600	2	0.416937	0.425682	-1.3	-1.10913	Q05BC3	Q05BC3	Echinoderm microtubule-associated protein-like 1	Eml1
13.04	17.97	10.1326	15.82			8	8.9	138.63	0	57.873	21668000	11	1.00412	0.133786	-5.30871	-2.93622	F6UCX4	F6UCX4		Sptbn5
12.96	15.82	14.23	14.24			2	2.2	116.72	0	12.361	7835600	3	0.533874	0.334723	-1.435	-1.41579	Q64727	Q64727	Vinculin	Vcl
12.94	18.69	10.5267	17.91			13	6.5	310.89	0	82.03	68500000	17	1.45187	0.0659551	-6.56666	-5.17827	Q3TLH4	Q3TLH4	Protein PRRC2C	Prrc2c
12.87	20.13	9.78018	19.72			15	29.8	67.758	0	49.811	64559000	15	1.50438	0.0609467	-8.59991	-5.51824	D3Z5M2;Q6PHQ9	D3Z5M2;Q6PHQ9	Polyadenylate-binding protein	Gm10110;Pabpc4
12.83	18.25	9.86858	16.69			6	8.2	103	0	35.267	21187000	7	1.17196	0.101141	-6.12071	-3.65724	Q8VDP4	Q8VDP4	Cell cycle and apoptosis regulator protein 2	Ccar2
12.76	18.68	8.52185	16.16			6	10.6	72.577	0	38.127	18036000	6	0.955766	0.144202	-6.77907	-2.74971	Q91YU6	Q91YU6	Leucine zipper putative tumor suppressor 2	Lzts2
12.68	18.12	9.20652	15.68			4	8.3	66.59	0	23.36	11009000	5	0.970748	0.140477	-5.95674	-2.80658	P50427	P50427	Steryl-sulfatase	Sts
12.51	14.88	13.63	16.67			9	5.5	272.53	0	61.809	16649000	10	0.90479	0.159131	-2.705	-2.56214	P11276	P11276	Fibronectin;Anastellin	Fn1
12.47	22	15.77	20.8			13	21.2	85.454	0	99.519	200180000	30	1.27137	0.0858749	-7.28	-4.14648	Q9WUA3;P12382	Q9WUA3	ATP-dependent 6-phosphofructokinase, platelet type	Pfkp
12.45	19.75	10.3522	18.57			13	14.1	155.27	0	183.7	89217000	25	1.63407	0.051223	-7.75892	-6.44714	Q80TE0	Q80TE0	RNA polymerase II-associated protein 1	Rpap1
12.35	19.78	8.89213	18.5			16	19.3	139.61	0	124.1	85547000	25	1.35872	0.0753747	-8.51893	-4.62085	Q5SV85	Q5SV85	Synergin gamma	Synrg
12.13	21.81	14.29	19.18			22	32	127.41	0	323.31	210010000	43	1.297	0.082491	-7.285	-4.28113	O70507	O70507	Potassium/sodium hyperpolarization-activated cyclic nucleotide-gated channel 4	Hcn4
12.1	17.12	9.90648	15.92			5	5.7	107.66	0	28.433	11093000	5	1.32142	0.0798623	-5.51676	-4.41287	P17426;P17427	P17426	AP-2 complex subunit alpha-1	Ap2a1
11.91	15.08	13.4	15.08			2	2	141.67	0	11.927	5295200	2	1.08184	0.118291	-2.425	-3.25503	O08788	O08788	Dynactin subunit 1	Dctn1
11.85	17.29	9.86507	16.2			19	6	484.12	0	131.92	47841000	23	1.45528	0.0657643	-5.88747	-5.19974	E9Q2E4	E9Q2E4		Gm15800
11.84	18.83	9.45312	17.54			19	12	241.44	0	130.59	71185000	25	1.51016	0.0605646	-7.53844	-5.55693	Q8R1A4	Q8R1A4	Dedicator of cytokinesis protein 7	Dock7
11.68	20.15	14.48	18.94			49	19.2	392.7	0	323.31	287510000	76	1.28905	0.0834274	-6.465	-4.23898	E9Q6R7	E9Q6R7		Utrn
11.41	17.98	14.68	18.05			36	10	532.04	0	225.54	144340000	53	1.02985	0.127668	-4.97	-3.03906	Q9JHU4	Q9JHU4	Cytoplasmic dynein 1 heavy chain 1	Dync1h1
11.33	16.29	9.57871	15.92			6	4.8	204.57	0	53.092	11859000	8	1.61655	0.051538	-5.65064	-6.31376	E9Q4K7	E9Q4K7	Kinesin-like protein	Kif13b
10.05	16.63	11.45	14.39			13	3.7	517.73	0	81.174	28933000	24	1.16049	0.103067	-4.76	-3.60399	Q7TPH6	Q7TPH6	E3 ubiquitin-protein ligase MYCBP2	Mycbp2
9.98	19.46	14.46	18.42			20	15.6	213.67	0	145.03	110500000	31	1.00059	0.134217	-6.72	-2.92229	Q8BI84	Q8BI84	Melanoma inhibitory activity protein 3	Mia3
9.92	20.41	12.33	18.76			30	20.6	256.47	0	293.54	171680000	42	1.54472	0.0577966	-8.46	-5.79309	A2AIX1	A2AIX1		Sec16a
8.8	12.85	7.33523	11.97			4	0.8	782.72	0	23.374	4706800	3	1.43651	0.066736	-4.34239	-5.08241	Q6ZWQ0	Q6ZWQ0	Nesprin-2	Syne2

## Sheet: Peptides TRAF7-HDAC8
Sequence	Length	Modifications	Modified sequence	Oxidation (M) Probabilities	Oxidation (M) Score Diffs	Acetyl (Protein N-term)	Oxidation (M)	Missed cleavages	Proteins	Leading proteins	Leading razor protein	Gene names	Protein names	Type	Raw file	Fraction	Experiment	MS/MS m/z	Charge	m/z	Mass	Resolution	Uncalibrated - Calibrated m/z [ppm]	Uncalibrated - Calibrated m/z [Da]	Mass error [ppm]	Mass error [Da]	Uncalibrated mass error [ppm]	Uncalibrated mass error [Da]	Max intensity m/z 0	Retention time	Retention length	Calibrated retention time	Calibrated retention time start	Calibrated retention time finish	Retention time calibration	Match time difference	Match m/z difference	Match q-value	Match score	Number of data points	Number of scans	Number of isotopic peaks	PIF	Fraction of total spectrum	Base peak fraction	PEP	MS/MS count	MS/MS scan number	Score
DQEIAFLR	8	Unmodified	_DQEIAFLR_			0	0	0	Q922B6	Q922B6	Q922B6	Traf7	E3 ubiquitin-protein ligase TRAF7	MULTI-MSMS	20220401_DS_Col117E_CO_HDAC8IP_11	3	CO_HDAC8IP	496.265	2	496.264	990.513	85371.9	2.6556	0.0013179	-0.12903	-6.4034e-05	2.5266	0.0012538	496.264	66.385	0.37577	66.735	66.529	66.905	0.3509					43	19	3	0	0	0	0.012935	1	39588	104.45
DQEIAFLR	8	Unmodified	_DQEIAFLR_			0	0	0	Q922B6	Q922B6	Q922B6	Traf7	E3 ubiquitin-protein ligase TRAF7	MULTI-MATCH	20220401_DS_Col117E_CR_HDAC8IP_15	3	CR_HDAC8IP		2	496.264	990.513	90162.9	3.0195	0.0014985	0.055563	2.7574E-05	3.0751	0.001526	496.264	66.299	0.22546	66.8	66.704	66.93	0.50174	-0.00022124	0.000201	NaN	104.45	18	11	2	NaN	NaN	NaN	NaN	0		NaN
FDVLDENQSK	10	Unmodified	_FDVLDENQSK_			0	0	0	Q922B6	Q922B6	Q922B6	Traf7	E3 ubiquitin-protein ligase TRAF7	MSMS	20220401_DS_Col117E_CO_HDAC8IP_11	3	CO_HDAC8IP	597.786	2	597.785	1193.56	NaN	NaN	NaN	NaN	NaN	NaN	NaN	NaN	47.461	1	47.712	47.212	48.212	0.25065								0	0	0	0.032402	1	26483	61.765
FSPGFFPGTGDMSDVGLGK	19	Oxidation (M)	_FSPGFFPGTGDM(ox)SDVGLGK_	FSPGFFPGTGDM(1)SDVGLGK	FSPGFFPGTGDM(116.98)SDVGLGK	0	1	0	Q8VH37	Q8VH37	Q8VH37	Hdac8	Histone deacetylase 8	MULTI-MSMS	20220401_DS_Col117E_CO_HDAC8IP_11	3	CO_HDAC8IP	966.445	2	966.446	1930.88	62915.8	-0.033059	-3.195e-05	0.25629	0.00024769	0.22323	0.00021574	966.446	80.951	0.16896	81.502	81.412	81.581	0.5514					24	8	4	0	0	0	0.00028311	1	49707	116.98
FSPGFFPGTGDMSDVGLGK	19	Oxidation (M)	_FSPGFFPGTGDM(ox)SDVGLGK_			0	1	0	Q8VH37	Q8VH37	Q8VH37	Hdac8	Histone deacetylase 8	MULTI-MATCH	20220401_DS_Col117E_CR_HDAC8IP_15	3	CR_HDAC8IP		2	966.446	1930.88	60330.7	0.52681	0.00050914	0.20155	0.00019478	0.72836	0.00070392	966.446	80.854	0.16888	81.456	81.361	81.53	0.60203	-0.023084	-6.8717e-05	NaN	116.98	19	8	4	NaN	NaN	NaN	NaN	0		NaN
FSPGFFPGTGDMSDVGLGK	19	Unmodified	_FSPGFFPGTGDMSDVGLGK_			0	0	0	Q8VH37	Q8VH37	Q8VH37	Hdac8	Histone deacetylase 8	MULTI-MSMS	20220401_DS_Col117E_CO_HDAC8IP_11	3	CO_HDAC8IP	958.951	2	958.448	1914.88	64732.8	0.80191	0.00076859	-0.24438	-0.00023422	0.55754	0.00053437	958.95	90.093	0.22668	90.243	90.135	90.362	0.1504					26	11	3	0	0	0	0.013581	1	56015	81.904
FSPGFFPGTGDMSDVGLGK	19	Unmodified	_FSPGFFPGTGDMSDVGLGK_			0	0	0	Q8VH37	Q8VH37	Q8VH37	Hdac8	Histone deacetylase 8	MULTI-MATCH	20220401_DS_Col117E_CR_HDAC8IP_15	3	CR_HDAC8IP		2	958.448	1914.88	76941	1.258	0.0012057	-0.88974	-0.00085277	0.36825	0.00035295	958.448	89.998	0.17023	90.199	90.063	90.234	0.20104	-0.02207	-0.00046147	NaN	81.904	15	8	2	NaN	NaN	NaN	NaN	0		NaN
IQQILNYIK	9	Unmodified	_IQQILNYIK_			0	0	0	Q8VH37	Q8VH37	Q8VH37	Hdac8	Histone deacetylase 8	MULTI-MSMS	20220401_DS_Col117E_CO_HDAC8IP_11	3	CO_HDAC8IP	566.841	2	566.84	1131.67	83031.9	1.7296	0.0009804	-0.64201	-0.00036392	1.0876	0.00061649	566.84	70.95	0.11195	71.301	71.234	71.346	0.3509					13	5	3	0	0	0	0.0038301	1	42795	114.43
IQQILNYIK	9	Unmodified	_IQQILNYIK_			0	0	0	Q8VH37	Q8VH37	Q8VH37	Hdac8	Histone deacetylase 8	MULTI-MSMS	20220401_DS_Col117E_CR_HDAC8IP_15	3	CR_HDAC8IP	566.841	2	566.84	1131.67	81196.4	1.6621	0.00094214	0.42641	0.00024171	2.0885	0.0011838	566.84	71.219	0.11214	71.621	71.556	71.668	0.40154					12	5	3	0	0	0	0.0038377	1	42792	114.78
YYSVNVPIQDGIQDEK	16	Unmodified	_YYSVNVPIQDGIQDEK_			0	0	0	Q8VH37	Q8VH37	Q8VH37	Hdac8	Histone deacetylase 8	MULTI-MSMS	20220401_DS_Col117E_CO_HDAC8IP_11	3	CO_HDAC8IP	934.959	2	934.457	1866.9	64136.2	0.43748	0.0004088	0.15104	0.00014114	0.58852	0.00054994	934.457	68.29	0.26297	68.641	68.496	68.759	0.3509					42	13	4	0	0	0	4.0618E-06	1	40926	111.63
YYSVNVPIQDGIQDEK	16	Unmodified	_YYSVNVPIQDGIQDEK_			0	0	0	Q8VH37	Q8VH37	Q8VH37	Hdac8	Histone deacetylase 8	MULTI-MSMS	20220401_DS_Col117E_CR_HDAC8IP_15	3	CR_HDAC8IP	934.458	2	934.457	1866.9	65122.5	1.0071	0.00094112	0.32158	0.00030051	1.3287	0.0012416	934.457	68.204	0.24406	68.671	68.542	68.786	0.4665					30	12	3	0	0	0	5.2155E-06	1	40683	101.6
[truncated: 13 more columns]

## Sheet: enriched GO terms
Supplementary table S1B: Functional enrichment analysis. Proteins being detected as significantly enriched by IP-MS were analyzed by STRING DB on enriched GO and related terms. Shown is a selection of process relevant terms and enrichments compared to the whole genome as background.
#term ID	term description	observed gene count	background gene count	strength	false discovery rate	matching proteins in your network (IDs)	matching proteins in your network (labels)
GO:0048588	Developmental cell growth	9	99	0.91	0.00023	10090.ENSMUSP00000007130,10090.ENSMUSP00000024739,10090.ENSMUSP00000032629,10090.ENSMUSP00000068374,10090.ENSMUSP00000086716,10090.ENSMUSP00000097919,10090.ENSMUSP00000102009,10090.ENSMUSP00000130145,10090.ENSMUSP00000139759	Ctnnb1,Hsp90ab1,Cyfip1,Map1b,Usp9x,Mapt,Camk2d,Fubp1,Auts2
GO:0030426	Growth cone	18	224	0.86	8.22e-09	10090.ENSMUSP00000001620,10090.ENSMUSP00000018909,10090.ENSMUSP00000021950,10090.ENSMUSP00000022629,10090.ENSMUSP00000024739,10090.ENSMUSP00000032629,10090.ENSMUSP00000033289,10090.ENSMUSP00000033699,10090.ENSMUSP00000068374,10090.ENSMUSP00000071134,10090.ENSMUSP00000076577,10090.ENSMUSP00000085906,10090.ENSMUSP00000086716,10090.ENSMUSP00000097919,10090.ENSMUSP00000099309,10090.ENSMUSP00000106534…	Fxr1,Fxr2,Dbn1,Dpysl2,Hsp90ab1,Cyfip1,Stim1,Flna,Map1b,Tubb3,Map2,Fmr1,Usp9x,Mapt,Aatk,Arhgef7,Pard3,Auts2
GO:0044295	Axonal growth cone	6	42	1.11	0.00027	10090.ENSMUSP00000021950,10090.ENSMUSP00000024739,10090.ENSMUSP00000032629,10090.ENSMUSP00000033699,10090.ENSMUSP00000097919,10090.ENSMUSP00000125453	Dbn1,Hsp90ab1,Cyfip1,Flna,Mapt,Pard3
GO:0097060	Synaptic membrane	13	464	0.4	0.0275	10090.ENSMUSP00000002603,10090.ENSMUSP00000007130,10090.ENSMUSP00000015800,10090.ENSMUSP00000021950,10090.ENSMUSP00000041702,10090.ENSMUSP00000085906,10090.ENSMUSP00000088618,10090.ENSMUSP00000090089,10090.ENSMUSP00000093995,10090.ENSMUSP00000095195,10090.ENSMUSP00000099425,10090.ENSMUSP00000099475,10090.ENSMUSP00000113308	Scrib,Ctnnb1,Hspa8,Dbn1,Kcna2,Fmr1,Dnm1,Ank3,Iqsec2,Srgap2,Epb4.1l1,Cltc,Synj1
mmu05014	Amyotrophic lateral sclerosis	13	364	0.51	0.0159	10090.ENSMUSP00000026495,10090.ENSMUSP00000030164,10090.ENSMUSP00000035415,10090.ENSMUSP00000037441,10090.ENSMUSP00000038150,10090.ENSMUSP00000049303,10090.ENSMUSP00000071134,10090.ENSMUSP00000091061,10090.ENSMUSP00000093485,10090.ENSMUSP00000101858,10090.ENSMUSP00000107595,10090.ENSMUSP00000112262,10090.ENSMUSP00000125761	Atp5a1,Vcp,Atxn2l,Atg2b,Itpr3,Prph,Tubb3,Nefh,Map3k5,Fus,Hnrnpa3,Klc2,Matr3
MMU-422475	Axon guidance	12	278	0.59	0.0063	10090.ENSMUSP00000022629,10090.ENSMUSP00000024739,10090.ENSMUSP00000031695,10090.ENSMUSP00000037210,10090.ENSMUSP00000039900,10090.ENSMUSP00000071134,10090.ENSMUSP00000088618,10090.ENSMUSP00000099475,10090.ENSMUSP00000106534,10090.ENSMUSP00000113071,10090.ENSMUSP00000126598,10090.ENSMUSP00000129220	Dpysl2,Hsp90ab1,Wasl,Git1,Arhgef11,Tubb3,Dnm1,Cltc,Arhgef7,Msn,Arhgef12,Myo9b
MMU-8939243	RUNX1 interacts with co-factors whose precise effect on RUNX1 targets is not known	5	37	1.08	0.0063	10090.ENSMUSP00000000925,10090.ENSMUSP00000099422,10090.ENSMUSP00000111463,10090.ENSMUSP00000122354,10090.ENSMUSP00000139759	Smarcb1,Smarce1,Arid1b,Arid1a,Auts2
MMU-5663213	RHO GTPases Activate WASPs and WAVEs	4	34	1.02	0.0282	10090.ENSMUSP00000031695,10090.ENSMUSP00000032629,10090.ENSMUSP00000092268,10090.ENSMUSP00000120240	Wasl,Cyfip1,Wipf1,Wipf3
KW-0832	Ubl conjugation	66	2100	0.45	5.78e-13	10090.ENSMUSP00000000312,10090.ENSMUSP00000000925,10090.ENSMUSP00000001620,10090.ENSMUSP00000001834,10090.ENSMUSP00000002198,10090.ENSMUSP00000002603,10090.ENSMUSP00000003461,10090.ENSMUSP00000005041,10090.ENSMUSP00000007130,10090.ENSMUSP00000007814,10090.ENSMUSP00000015800,10090.ENSMUSP00000017384,10090.ENSMUSP00000021046,10090.ENSMUSP00000021306,10090.ENSMUSP00000022767,10090.ENSMUSP00000022793…	Cdh1,Smarcb1,Fxr1,Rtcb,Sf3a1,Scrib,Ogdh,U2af2,Ctnnb1,Khsrp,Hspa8,Casc3,Ddx42,Eftud2,Mettl3,Acin1,Hsp90ab1,Sf3b1,Vim,Vcp,Sfpq,Flna,Map4,Atxn2l,Akap12,Serbp1,Hnrnpk,Pcm1,Eef1a1,Srrt,Bclaf1,Hnrnpu,Rbmxl1,Fasn,Map7d1,Ptrf,Bod1l,Wnk1,Irs1,Ilf3,Ncor1,Ablim1,Atn1,Fmr1,Gm11808,Map3k5,Eef1g,Rasgrf2,Rbm26,Smarce1,Snrnp200,Fus,Mast2,Add3,Hnrnpa3,Evi5,Hnrnph2,Sgce,Zfr,Matr3,G3bp2,Ddx6,Fubp1,Hnrnpl,Traf7,Larp1
