# Supplementary material for: Hypoxia-induced conversion of sensory Schwann cells into repair cells is regulated by HDAC8
Source: Nat Commun. 2025 Jan 9;16:515. doi: 10.1038/s41467-025-55835-9 (PMC11711395; doi:10.1038/s41467-025-55835-9)
Supplement: Supplementary file 6 — Source data [file 41467_2025_55835_MOESM6_ESM.zip]

Archive with 59 entries (58 files):
- Source Data files/
- Source Data files/Data Figure S8.xlsx
- __MACOSX/Source Data files/._Data Figure S8.xlsx
- Source Data files/Data Figure 4'.xlsx
- __MACOSX/Source Data files/._Data Figure 4'.xlsx
- Source Data files/Data Figure S12.xlsx
- __MACOSX/Source Data files/._Data Figure S12.xlsx
- Source Data files/Data Figure 1.xlsx
- __MACOSX/Source Data files/._Data Figure 1.xlsx
- Source Data files/Data Figure S4.xlsx
- __MACOSX/Source Data files/._Data Figure S4.xlsx
- Source Data files/Data Figure 2'.xlsx
- __MACOSX/Source Data files/._Data Figure 2'.xlsx
- Source Data files/.DS_Store
- __MACOSX/Source Data files/._.DS_Store
- Source Data files/Fig. 5_full blots.tif
- __MACOSX/Source Data files/._Fig. 5_full blots.tif
- Source Data files/Data Figure S5.xlsx
- __MACOSX/Source Data files/._Data Figure S5.xlsx
- Source Data files/Data Figure S13.xlsx
- __MACOSX/Source Data files/._Data Figure S13.xlsx
- Source Data files/Data Figure S2.xlsx
- __MACOSX/Source Data files/._Data Figure S2.xlsx
- Source Data files/Data Figure S18.xlsx
- __MACOSX/Source Data files/._Data Figure S18.xlsx
- Source Data files/Data Figure 5'.xlsx
- __MACOSX/Source Data files/._Data Figure 5'.xlsx
- Source Data files/Data Figure S14.xlsx
- __MACOSX/Source Data files/._Data Figure S14.xlsx
- Source Data files/Data Figure 6.xlsx
- __MACOSX/Source Data files/._Data Figure 6.xlsx
- Source Data files/Data Figure S15.xlsx
- __MACOSX/Source Data files/._Data Figure S15.xlsx
- Source Data files/Data Figure 3'.xlsx
- __MACOSX/Source Data files/._Data Figure 3'.xlsx
- Source Data files/Data Figure S19.xlsx
- __MACOSX/Source Data files/._Data Figure S19.xlsx
- Source Data files/Data Figure S3.xlsx
- __MACOSX/Source Data files/._Data Figure S3.xlsx
- Source Data files/Data Figure S16.xlsx
- __MACOSX/Source Data files/._Data Figure S16.xlsx
- Source Data files/Fig. 4 full blots.jpg
- __MACOSX/Source Data files/._Fig. 4 full blots.jpg
- Source Data files/Data Figure S17.xlsx
- __MACOSX/Source Data files/._Data Figure S17.xlsx
- Source Data files/Data Figure S1.xlsx
- __MACOSX/Source Data files/._Data Figure S1.xlsx
- Source Data files/Fig. 3 full blots.jpg
- __MACOSX/Source Data files/._Fig. 3 full blots.jpg
- Source Data files/Fig. 6 full blots.tif
- __MACOSX/Source Data files/._Fig. 6 full blots.tif
- Source Data files/Fig. 1 full blots.jpg
- __MACOSX/Source Data files/._Fig. 1 full blots.jpg
- Source Data files/Data Figure S6.xlsx
- __MACOSX/Source Data files/._Data Figure S6.xlsx
- Source Data files/Data Figure S7.xlsx
- __MACOSX/Source Data files/._Data Figure S7.xlsx
- Source Data files/Data Figure S11.xlsx
- __MACOSX/Source Data files/._Data Figure S11.xlsx
