# Supplementary material for: Hypoxia-induced conversion of sensory Schwann cells into repair cells is regulated by HDAC8
Source: Nat Commun. 2025 Jan 9;16:515. doi: 10.1038/s41467-025-55835-9 (PMC11711395; doi:10.1038/s41467-025-55835-9)
Supplement: Supplementary file 6 — Source data [file 41467_2025_55835_MOESM6_ESM.zip › Source Data files/Data Figure S8.xlsx]

## Sheet: Fig. S8a
P10	Ctrl 1	H8KO 1	Ctrl 2	H8KO 2	Ctrl 3	H8KO 3	Ctrl 4	H8KO 4	Ctrl 5	H8KO 5	Ctrl 6	H8KO 6
ratio	0.690732	0.820906	0.58363	0.674086	0.789933	0.769868	0.78457	0.536971	0.842374	0.610757	0.627295	0.29379
P0	59.912	54.078	35.225	53.635	59.256	49.685	77.044	45.526	99.652	58.96	56.333	16.709
GAPDH	86.737	65.876	60.355	79.567	75.014	64.537	98.199	84.783	118.299	96.536	89.803	56.874
	P10			P10
	Ctrl	H8KO		Ctrl	H8KO
Average	0.719756	0.61773		1	0.865974
N=1	0.690732	0.820906		1	1.18846
N=2	0.58363	0.674086		1	1.15499
N=3	0.789933	0.769868		1	0.9746
N=4	0.78457	0.536971		1	0.684414
N=5	0.842374	0.610757		1	0.725042
N=6	0.627295	0.29379		1	0.468344
ST error	0.0416663	0.077268	ST error	0	0.116942
p-value		0.136068	p-value		0.151815
P21	Ctrl 1	H8KO 1	Ctrl 2	H8KO 2	Ctrl 3	H8KO 3	Ctrl 4	H8KO 4	Ctrl 5	H8KO 5	Ctrl 6	H8KO 6
ratio	0.385986	0.329514	0.351445	0.652182	0.359234	0.931865	0.292325	0.594238	1.08242	0.631797	0.621966	2.39476
P0	23.803	34.049	45.205	86.853	52.51	110.179	21.806	53.756	58.786	40.339	35.541	127.971
GAPDH	61.668	103.331	128.626	133.173	146.172	118.235	74.595	90.462	54.31	63.848	57.143	53.438
	P21				P21
	Ctrl	H8KO			Ctrl	H8KO
Average	0.515562	0.922392		Average	1	1.9617
N=1	0.385986	0.329514		N=1	1	0.853693		s
N=2	0.351445	0.652182		N=2	1	1.85571
N=3	0.359234	0.931865		N=3	1	2.59403
N=4	0.292325	0.594238		N=4	1	2.0328
N=5	1.08242	0.631797		N=5	1	0.583692
N=6	0.621966	2.39476		N=6	1	3.8503
ST error	0.122562	0.304663		ST error	0	0.48681
p-value		0.121845		p-value		0.0525893
P60	Ctrl 1	H8KO 1	Ctrl 2	H8KO 2	Ctrl 3	H8KO 3	Ctrl 4	H8KO 4
ratio	1.37081	0.918021	0.642429	0.583973	0.919418	1.11174	0.385979	0.719709
P0	31.027	71.859	54.69	35.3	64.739	84.417	33.051	51.701
GAPDH	22.634	78.276	85.13	60.448	70.413	75.932	85.629	71.836
	P60				P60
	Ctrl	H8KO			Ctrl	H8KO
Average	0.82966	0.833362		Average	1	1.16313
N=1	1.37081	0.918021		N=1	1	0.66969
N=2	0.642429	0.583973		N=2	1	0.909008
N=3	0.919418	1.11174		N=3	1	1.20918
N=4	0.385979	0.719709		N=4	1	1.86463
ST error	0.210715	0.115389		ST error	0	0.258568
p-value		0.494103		p-value		0.28645
			P10		P21		P60
		P0	Ctrl	H8KO	Ctrl	H8KO	Ctrl	H8KO
		Average	1	0.865974	1	1.9617	1	1.16313
		N=1	1	1.18846	1	0.853693	1	0.66969
		N=2	1	1.15499	1	1.85571	1	0.909008
		N=3	1	0.9746	1	2.59403	1	1.20918
		N=4	1	0.684414	1	2.0328	1	1.86463
		N=5	1	0.725042	1	0.583692
		N=6	1	0.468344	1	3.8503
		ST error	0	0.116942	0	0.48681	0	0.258568
		p-value		0.151815		0.0525893		0.28645
P10	Ctrl 1	H8KO 1	Ctrl 2	H8KO 2	Ctrl 3	H8KO 3	Ctrl 4	H8KO 4	Ctrl 5	H8KO 5
ratio	1.24502	2.1349	0.83046	0.430747	1.11349	0.579176	0.825648	1.22814	1.40492	3.60641
Sox10	61.159	67.386	81.4	39.593	71.905	63.447	74.035	80.969	88.451	105.235
GAPDH	49.123	31.564	98.018	91.917	64.576	109.547	89.669	65.928	62.958	29.18
	P10			P10
	Ctrl	H8KO		Ctrl	H8KO
Average	1.08391	1.59588		1	1.36161
N=1	1.24502	2.1349		1	1.71476
N=2	0.83046	0.430747		1	0.518685
N=3	1.11349	0.579176		1	0.520143
N=4	0.825648	1.22814		1	1.48749
N=5	1.40492	3.60641		1	2.56698
ST error	0.104246	0.534603	ST error	0	0.354264
p-value		0.207913	p-value		0.202093
P21	Ctrl 1	H8KO 1	Ctrl 2	H8KO 2	Ctrl 3	H8KO 3	Ctrl 4	H8KO 4
ratio	0.354922	1.14742	1.28108	1.47539	1.04295	1.40401	2.88001	1.40594
Sox10	14.484	78.773	98.469	131.574	107.357	111.853	87.921	75.291
GAPDH	40.809	68.652	76.864	89.179	102.936	79.667	30.528	53.552
	P21			P21
	Ctrl	H8KO		Ctrl	H8KO
Average	1.38974	1.35819		1	0.977298
N=1	0.354922	1.14742		0.255387	0.825639
N=2	1.28108	1.47539		0.921813	1.06163
N=3	1.04295	1.40401		0.750463	1.01027
N=4	2.88001	1.40594		2.07234	1.01166
ST error	0.534153	0.0721906	ST error	0.384354	0.0519454
p-value		0.477613	p-value		0.476693
P60	Ctrl 1	H8KO 1	Ctrl 2	H8KO 2	Ctrl 3	H8KO 3	Ctrl 4	H8KO 4
ratio	0.659311	0.731515	0.589993	0.604148	0.638143	0.804839	0.470252	0.607277
Sox10	36.45	52.751	40.349	35.069	47.347	48.304	60.41	36.419
GAPDH	55.285	72.112	68.389	58.047	74.195	60.017	128.463	59.971
	P60			P60
	Ctrl	H8KO		Ctrl	H8KO
Average	0.589425	0.686945		1	1.16545
N=1	0.659311	0.731515		1.11857	1.24107
N=2	0.589993	0.604148		1.00096	1.02498
N=3	0.638143	0.804839		1.08265	1.36547
N=4	0.470252	0.607277		0.797816	1.03029
ST error	0.0422886	0.0492339	ST error	0.0717456	0.0835287
p-value		0.0918183	p-value		0.0918183
			P10		P21		P60
		Sox10	Ctrl	H8KO	Ctrl	H8KO	Ctrl	H8KO
		Average	1	1.36161	1	0.977298	1	1.16545
		N=1	1	1.71476	0.255387	0.825639	1.11857	1.24107
		N=2	1	0.518685	0.921813	1.06163	1.00096	1.02498
		N=3	1	0.520143	0.750463	1.01027	1.08265	1.36547
		N=4	1	1.48749	2.07234	1.01166	0.797816	1.03029
		N=5	1	2.56698
		ST error	0	0.388077	0.384354	0.0519454	0.0717456	0.0835287
		p-value		0.202093		0.477613		0.0918183
P10	Ctrl 1	H8KO 1	Ctrl 2	H8KO 2	Ctrl 3	H8KO 3	Ctrl 4	H8KO 4
ratio	1.17189	1.27459	1.26773	1.04284	0.919174	1.16093	0.906385	0.658031
Oct6	125.513	145.757	125.915	108.062	96.278	135.994	102.436	83.083
GAPDH	107.103	114.356	99.323	103.623	104.744	117.142	113.016	126.26
	P10			P10
	Ctrl	H8KO		Ctrl	H8KO
Average	1.0663	1.0341		1	0.969804
N=1	1.17189	1.27459		1.09903	1.19534
N=2	1.26773	1.04284		1.18891	0.978001
N=3	0.919174	1.16093		0.862026	1.08875
N=4	0.906385	0.658031		0.850032	0.617119
ST error	0.0908035	0.133986	ST error	0.0851579	0.125655
p-value		0.424445	p-value		0.424445
P21	Ctrl 1	H8KO 1	Ctrl 2	H8KO 2	Ctrl 3	H8KO 3
ratio	1.40635	1.35511	2.19117	2.30092	2.15864	2.38747
Oct6	135.394	103.403	157.392	178.356	227.098	315.39
GAPDH	96.273	76.306	71.83	77.515	105.204	132.102
	P21			P21
	Ctrl	H8KO		Ctrl	H8KO
Average	1.91872	2.0145		1	1.04992
N=1	1.40635	1.35511		0.732964	0.706256
N=2	2.19117	2.30092		1.142	1.19919
N=3	2.15864	2.38747		1.12504	1.2443
ST error	0.256357	0.330641	ST error	0.133608	0.172324
p-value		0.415078	p-value		0.179633
P60	Ctrl 1	H8KO 1	Ctrl 2	H8KO 2	Ctrl 3	H8KO 3
ratio	1.28692	2.33609	1.37132	0.810185	0.521333	0.313671
Oct6	68.589	129.118	122.962	64.878	63.625	33.826
GAPDH	53.297	55.271	89.667	80.078	122.043	107.839
	P60				P60
	Ctrl	H8KO			Ctrl	H8KO
Average	1.05986	1.15332		Average	1	1.08818
N=1	1.28692	2.33609		N=1	1.21424	2.20416
N=2	1.37132	0.810185		N=2	1.29387	0.764429
N=3	0.521333	0.313671		N=3	0.49189	0.295956
ST error	0.234141	0.526984		ST error	0.255093	0.574142
p-value		0.447582		p-value		0.136027
			P10		P21		P60
		Oct6	Ctrl	H8KO	Ctrl	H8KO	Ctrl	H8KO
		Average	1	0.969804	1	1.04992	1	1.08818
		N=1	1.09903	1.19534	0.732964	0.706256	1.21424	2.20416
		N=2	1.18891	0.978001	1.142	1.19919	1.29387	0.764429
		N=3	0.862026	1.08875	1.12504	1.2443	0.49189	0.295956
		N=4	0.850032	0.617119
		ST error	0.0851579	0.125655	0.133608	0.172324	0.255093	0.574142
		p-value		0.424445		0.415078		0.447582
P10	Ctrl 1	H8KO 1	Ctrl 2	H8KO 2	Ctrl 3	H8KO 3
ratio	1.13825	0.89591	1.65623	0.423403	0.907547	1.13433
Krox 20	106.747	69.261	137.595	41.734	26.288	148.675
GAPDH	93.782	77.308	83.077	98.568	28.966	131.068
	P10			P10
	Ctrl	H8KO		Ctrl	H8KO
Average	1.23401	0.817883		1	0.662785
N=1	1.13825	0.89591		0.922397	0.726016
N=2	1.65623	0.423403		1.34216	0.343112
N=3	0.907547	1.13433		0.735446	0.919227
ST error	0.221368	0.208904	ST error	0.179389	0.169289
p-value		0.121685	p-value		0.121685
P21	Ctrl 1	H8KO 1	Ctrl 2	H8KO 2	Ctrl 3	H8KO 3
ratio	0.978525	1.09329	1.24521	1.01737	0.785577	0.980977
Krox 20	85.117	85.137	99.821	105.555	93.281	114.584
GAPDH	86.985	77.872	80.164	103.753	118.742	116.806
	P21			P21
	Ctrl	H8KO		Ctrl	H8KO
Average	1.0031	1.03055		1	1.02736
N=1	0.978525	1.09329		0.975497	1.08991
N=2	1.24521	1.01737		1.24136	1.01422
N=3	0.785577	0.980977		0.783146	0.977941
ST error	0.133252	0.0330859	ST error	0.13284	0.0329835
p-value		0.425665	p-value		0.425665
P60	Ctrl 1	H8KO 1	Ctrl 2	H8KO 2	Ctrl 3	H8KO 3
ratio	0.738799	0.692978	1.04872	1.22664	0.903545	0.744705
Krox 20	62.119	62.077	124.085	109.724	85.113	56.649
GAPDH	84.081	89.58	118.32	89.451	94.199	76.069
	P60				P60
	Ctrl	H8KO			Ctrl	H8KO
Average	0.897023	0.888107		Average	1	0.990061
N=1	0.738799	0.692978		N=1	0.823613	0.772532
N=2	1.04872	1.22664		N=2	1.16912	1.36745
N=3	0.903545	0.744705		N=3	1.00727	0.830197
ST error	0.0775325	0.147157		ST error	0.0998045	0.18943
p-value		0.482601		p-value		0.482601
			P10		P21		P60
		Krox 20	Ctrl	H8KO	Ctrl	H8KO	Ctrl	H8KO
		Average	1	0.662785	1	1.02736	1	0.990061
		N=1	0.922397	0.726016	0.975497	1.08991	0.823613	0.772532
		N=2	1.34216	0.343112	1.24136	1.01422	1.16912	1.36745
		N=3	0.735446	0.919227	0.783146	0.977941	1.00727	0.830197
		ST error	0.179389	0.169289	0.13284	0.0329835	0.0998045	0.18943
		p-value		0.121685		0.425665		0.482601
P10	Ctrl 1	H8KO 1	Ctrl 2	H8KO 2	Ctrl 3	H8KO 3	Ctrl 4	H8KO 4
ratio	1.84261	1.20362	1.12644	0.53246	1.2667	0.706664	1.15809	0.45817
HDAC8	127.735	77.171	116.657	70.223	140.336	96.719	143.043	25.132
GAPDH	69.323	64.116	103.563	131.884	110.789	136.867	123.516	54.853
	P10			P10
	Ctrl	H8KO		Ctrl	H8KO
Average	1.34846	0.725227		1	0.519853
N=1	1.84261	1.20362		1	0.653213
N=2	1.12644	0.53246		1	0.472695
N=3	1.2667	0.706664		1	0.55788
N=4	1.15809	0.45817		1	0.395625
ST error	0.167432	0.167749	ST error	0	0.0554434
p-value		0.0390824	p-value		0.00323917
P21	Ctrl 1	H8KO 1	Ctrl 2	H8KO 2	Ctrl 3	H8KO 3	Ctrl 4	H8KO 4
ratio	1.25854	0.421566	0.84519	0.480937	0.60791	0.406102	0.982288	0.569857
HDAC8	47.101	31.531	86.244	50.66	71.537	36.39	45.753	30.509
GAPDH	37.425	74.795	102.041	105.336	117.677	89.608	46.578	53.538
	P21			P21
	Ctrl	H8KO		Ctrl	H8KO
Average	0.923483	0.469615		1	0.538039
N=1	1.25854	0.421566		1	0.334963
N=2	0.84519	0.480937		1	0.569029
N=3	0.60791	0.406102		1	0.66803
N=4	0.982288	0.569857		1	0.580132
ST error	0.135843	0.0371026	ST error	0	0.0712214
p-value		0.0180675	p-value		0.00743905
P60	Ctrl 1	H8KO 1	Ctrl 2	H8KO 2	Ctrl 3	H8KO 3
ratio	1.43963	0.645645	0.821899	0.371225	0.769185	0.439667
HDAC8	133.603	48.568	103.759	48.142	107.679	51.35
GAPDH	92.804	75.224	126.243	129.684	139.991	116.793
	P60			P60
	Ctrl	H8KO		Ctrl	H8KO
Average	1.01024	0.485512		1	0.490583
N=1	1.43963	0.645645		1	0.448481
N=2	0.821899	0.371225		1	0.451668
N=3	0.769185	0.439667		1	0.571601
ST error	0.215233	0.082468	ST error	0	0.0405191
p-value		0.0425551	p-value		0.00626724
			P10		P21		P60
		HDAC8	Ctrl	H8KO	Ctrl	H8KO	Ctrl	H8KO
		Average	1	0.519853	1	0.538039	1	0.490583
		N=1	1	0.653213	1	0.334963	1	0.448481
		N=2	1	0.472695	1	0.569029	1	0.451668
		N=3	1	0.55788	1	0.66803	1	0.571601
		N=4	1	0.395625	1	0.580132
		N=5
		ST error	0	0.0554434	0	0.0712214	0	0.0405191
		p-value		0.00323917		0.00743905		0.00626724
P10	Ctrl 1	H8KO 1	Ctrl 2	H8KO 2	Ctrl 3	H8KO 3
ratio	1.19668	0.987905	0.49603	0.686469	1.2072	0.921112
HDAC 1	165.405	79.881	51.723	101.261	33.53	130.494
GAPDH	138.22	80.859	104.274	147.51	27.775	141.67
	P10			P10
	Ctrl	H8KO		Ctrl	H8KO
Average	0.966637	0.865162		1	0.990827
N=1	1.19668	0.987905		1	0.825539
N=2	0.49603	0.686469		1	1.38393
N=3	1.2072	0.921112		1	0.763015
ST error	0.235323	0.0914035	ST error	0	0.197377
p-value		0.354134	p-value		0.483577
P21	Ctrl 1	H8KO 1	Ctrl 2	H8KO 2	Ctrl 3	H8KO 3
ratio	1.39338	1.50118	0.982301	0.864169	0.602597	1.07028
HDAC 1	95.703	91.033	75.092	65.841	60.646	117.327
GAPDH	68.684	60.641	76.445	76.19	100.641	109.623
	P21			P21
	Ctrl	H8KO		Ctrl	H8KO
Average	0.99276	1.14521		1	1.2444
N=1	1.39338	1.50118		1	1.07736
N=2	0.982301	0.864169		1	0.879739
N=3	0.602597	1.07028		1	1.77611
ST error	0.22834	0.187667	ST error	0	0.271904
p-value		0.316601	p-value		0.231795
P60	Ctrl 1	H8KO 1	Ctrl 2	H8KO 2	Ctrl 3	H8KO 3
ratio	0.838591	0.363257	0.480222	0.442119	0.683523	0.834607
HDAC 1	70.549	35.54	57.265	51.105	90.262	94.874
GAPDH	84.128	97.837	119.247	115.591	132.054	113.675
	P60			P60
	Ctrl	H8KO		Ctrl	H8KO
Average	0.667445	0.546661		1	0.85829
N=1	0.838591	0.363257		1	0.433176
N=2	0.480222	0.442119		1	0.920656
N=3	0.683523	0.834607		1	1.22104
ST error	0.103764	0.145762	ST error	0	0.229564
p-value		0.268323	p-value		0.299976
			P10		P21		P60
		HDAC 1	Ctrl	H8KO	Ctrl	H8KO	Ctrl	H8KO
		Average	1	0.990827	1	1.2444	1	0.85829
		N=1	1	0.825539	1	1.07736	1	0.433176
		N=2	1	1.38393	1	0.879739	1	0.920656
		N=3	1	0.763015	1	1.77611	1	1.22104
		ST error	0	0.197377	0	0.271904	0	0.229564
		p-value		0.483577		0.231795		0.299976
P10	Ctrl 1	H8KO 1	Ctrl 2	H8KO 2	Ctrl 3	H8KO 3	Ctrl 4	H8KO 4	Ctrl 5	H8KO 5	Ctrl 6	H8KO 6
ratio	0.866262	0.76896	1.16438	0.927281	0.906964	0.617196	1.23881	1.24637	1.15903	0.976113	0.982796	0.607325
HDAC2	75.137	50.656	70.276	73.781	68.035	39.832	121.65	105.671	137.112	94.23	88.258	34.541
GAPDH	86.737	65.876	60.355	79.567	75.014	64.537	98.199	84.783	118.299	96.536	89.803	56.874
	P10			P10
	Ctrl	H8KO		Ctrl	H8KO
Average	1.05304	0.857208		1	0.805133
N=1	0.866262	0.76896		1	0.887675
N=2	1.16438	0.927281		1	0.796375
N=3	0.906964	0.617196		1	0.680508
N=4	1.23881	1.24637		1	1.0061
N=5	1.15903	0.976113		1	0.842181
N=6	0.982796	0.607325		1	0.617956
ST error	0.0630605	0.0997214	ST error	0	0.0575087
p-value		0.0639734	p-value		0.0194935
P21	Ctrl 1	H8KO 1	Ctrl 2	H8KO 2	Ctrl 3	H8KO 3
ratio	1.56871	1.1219	1.07148	1.14049	0.868226	1.28195
HDAC2	72.906	94.988	118.695	131.762	110.091	129.251
GAPDH	46.475	84.667	110.777	115.531	126.8	100.824
	P21				P21
	Ctrl	H8KO			Ctrl	H8KO
Average	1.16947	1.18145		Average	1	1.08537
N=1	1.56871	1.1219		N=1	1	0.715172
N=2	1.07148	1.14049		N=2	1	1.06441
N=3	0.868226	1.28195		N=3	1	1.47651
ST error	0.208065	0.0505361		ST error	0	0.22003
p-value		0.479043		p-value		0.367719
P60	Ctrl 1	H8KO 1	Ctrl 2	H8KO 2	Ctrl 3	H8KO 3
ratio	1.05395	0.563358	0.711652	1.05043	0.671672	1.00945
HDAC2	129.552	68.524	27.948	66.883	92.187	92.097
GAPDH	122.921	121.635	39.272	63.672	137.25	91.235
	P60				P60
	Ctrl	H8KO			Ctrl	H8KO
Average	0.812423	0.874412		Average	1	1.17115
N=1	1.05395	0.563358		N=1	1	0.534523
N=2	0.711652	1.05043		N=2	1	1.47604
N=3	0.671672	1.00945		N=3	1	1.50289
ST error	0.121311	0.155977		ST error	0	0.318409
p-value		0.384709		p-value		0.322356
			P10		P21		P60
		HDAC2	Ctrl	H8KO	Ctrl	H8KO	Ctrl	H8KO
		Average	1	0.805133	1	1.08537	1	0.984491
		N=1	1	0.887675	1	0.715172	1	0.738232
		N=2	1	0.796375	1	1.06441	1	1.24975
		N=3	1	0.680508	1	1.47651	1	0.965496
		N=4	1	1.0061
		N=5	1	0.842181
		N=6	1	0.617956
		ST error	0	0.0575087	0	0.22003	0	0.147966
		p-value		0.0194935		0.367719		0.463044
P10	Ctrl 1	H8KO 1	Ctrl 2	H8KO 2	Ctrl 3	H8KO 3
ratio	0.649709	0.544236	0.812228	0.923135	1.05004	0.76517
HDAC 3	90.635	68.503	114.231	124.71	67.379	130.73
GAPDH	139.501	125.87	140.639	135.094	64.168	170.851
	P10			P10
	Ctrl	H8KO		Ctrl	H8KO
Average	0.837326	0.74418		1	0.900971
N=1	0.649709	0.544236		1	0.837662
N=2	0.812228	0.923135		1	1.13655
N=3	1.05004	0.76517		1	0.728705
ST error	0.116245	0.109881	ST error	0	0.121915
p-value		0.295801	p-value		0.25097
P21	Ctrl 1	H8KO 1	Ctrl 2	H8KO 2	Ctrl 3	H8KO 3
ratio	0.815106	1.07275	0.951063	1.05006	1.00812	0.99265
HDAC 3	86.433	104.95	107.551	126.421	141.524	149.373
GAPDH	106.039	97.833	113.085	120.394	140.384	150.479
	P21			P21
	Ctrl	H8KO		Ctrl	H8KO
Average	0.924763	1.03849		1	1.13494
N=1	0.815106	1.07275		1	1.31608
N=2	0.951063	1.05006		1	1.10409
N=3	1.00812	0.99265		1	0.984654
ST error	0.0572493	0.0238351	ST error	0	0.0969107
p-value		0.0702987	p-value		0.1492
P60	Ctrl 1	H8KO 1	Ctrl 2	H8KO 2	Ctrl 3	H8KO 3
ratio	0.903766	0.962857	1.0447	0.92874	0.685916	0.463145
HDAC 3	76.032	94.203	124.577	107.354	90.578	52.648
GAPDH	84.128	97.837	119.247	115.591	132.054	113.675
	P60			P60
	Ctrl	H8KO		Ctrl	H8KO
Average	0.878126	0.784914		1	0.876536
N=1	0.903766	0.962857		1	1.06538
N=2	1.0447	0.92874		1	0.889004
N=3	0.685916	0.463145		1	0.675221
ST error	0.104361	0.161186	ST error	0	0.112803
p-value		0.326381	p-value		0.193976
			P10		P21		P60
		HDAC 3	Ctrl	H8KO	Ctrl	H8KO	Ctrl	H8KO
		Average	1	0.900971	1	1.13494	1	0.876536
		N=1	1	0.837662	1	1.31608	1	1.06538
		N=2	1	1.13655	1	1.10409	1	0.889004
		N=3	1	0.728705	1	0.984654	1	0.675221
		ST error	0	0.121915	0	0.0969107	0	0.112803
		p-value		0.25097		0.1492		0.193976

## Sheet: Fig. S8b
	Control 1		Control 2	Control 3		H8KO 1	H8KO 2	H8KO 3
3 months old - DhhCre	image 1	image 2	image 1	image 1	image 2	image 1	image 1	image 1
surface in mm2	0.003413	0.002517	0.003182	0.002285	0.002285	0.003153	0.003036	0.001962
Number of myelinated axons	108	101	143	82	82	118	83	71
Number of unmyelinated axons	0	0	0	0	0	0	0	0
Average	35244.5		44940.3	35886.2		37424.7	27338.6	36187.6
	Ctrl	H8KO
Number of myelinated axons/mm2	38690.3	33650.3
1	35244.5	37424.7
2	44940.3	27338.6
3	35886.2	36187.6
st error	3130.46	3175.98
P value		0.160785
g-Ratio	3 months old - DhhCre
	Control 1									Control 2									Control 3									H8KO 1									H8KO 2									H8KO 3
		1	2	3	4	5	6	7			1	2	3	4	5	6	7			1	2	3	4	5	6	7			1	2	3	4	5	6	7			1	2	3	4	5	6	7			1	2	3
	g ratio	0.627287	0.659366	0.697233	0.687583	0.740849	0.627843	0.726146		g ratio	0.643617	0.631617	0.72786	0.814861	0.720414	0.634522	0.624714		g ratio	0.717598	0.713131	0.677975	0.666341	0.754678	0.697995	0.742804		g ratio	0.766412	0.677147	0.665124	0.661759	0.656105	0.668702	0.657887		g ratio	0.642931	0.622748	0.687969	0.693612	0.60226	0.618256	0.656464		g ratio	0.652522	0.605829	0.72271
	Perimeter	13.43	14.23	7.09	14.34	7.58	10.6	8.83		Perimeter	10.326	14.188	15.074	6.084	6.476	8.585	4.874		Perimeter	14.513	8.497	11.76	4.969	8.64	3.34	7.93		Perimeter	8.844	16.855	9.784	12.17	10.525	10.057	8.917		Perimeter	8.7	5.549	5.569	4.95	3.387	16.19	10.95		Perimeter	7.87	8.73	13.15
	Axon diameter	4.27489	4.52954	2.25681	4.56455	2.41278	3.37408	2.81067		Axon diameter	3.28686	4.51617	4.79819	1.93659	2.06137	2.73268	1.55144		Axon diameter	4.61962	2.70467	3.74332	1.58168	2.75019	1.06315	2.52419		Axon diameter	2.81513	5.3651	3.11434	3.87382	3.3502	3.20124	2.83836		Axon diameter	2.76929	1.7663	1.77266	1.57563	1.07811	5.15343	3.48549		Axon diameter	2.50509	2.77884	4.18577
	Myelin+Axon	6.81489	6.86954	3.23681	6.63855	3.25678	5.37408	3.87067		Myelin+Axon	5.10686	7.15017	6.59219	2.37659	2.86137	4.30668	2.48344		Myelin+Axon	6.43762	3.79267	5.52132	2.37368	3.64419	1.52315	3.39819		Myelin+Axon	3.67313	7.9231	4.68234	5.85382	5.1062	4.78724	4.31436		Myelin+Axon	4.30729	2.8363	2.57666	2.27163	1.79011	8.33543	5.30949		Myelin+Axon	3.83909	4.58684	5.79177
		8	9	10	11	12	13	14			8	9	10	11	12	13	14			8	9	10	11	12	13	14			8	9	10	11	12	13	14			8	9	10	11	12	13	14			8	9	10
	g ratio	0.59338	0.651283	0.764786	0.745277	0.688943	0.775197	0.685776		g ratio	0.666307	0.629363	0.692283	0.694594	0.682397	0.708295	0.643245		g ratio	0.58128	0.654852	0.782481	0.664891	0.69663	0.665625	0.66369		g ratio	0.717176	0.695801	0.634388	0.721139	0.799352	0.633498	0.647483		g ratio	0.729457	0.656717	0.673128	0.611914	0.658113	0.664299	0.745663		g ratio	0.748167	0.701572	0.698569
	Perimeter	9.49	15.49	15.22	13.42	9.31	6.5	10.12		Perimeter	12.659	11	8.863	18.82	18.63	10.832	6.82		Perimeter	4.684	8.166	6.939	6.52	9.638	12.22	5.865		Perimeter	21.318	5.993	5.909	13.21	4.781	9.264	9.094		Perimeter	11.52	10.77	14	11.72	12.76	16.81	9.1		Perimeter	12.32	10.65	9.96
	Axon diameter	3.02075	4.93061	4.84467	4.27171	2.96346	2.06901	3.22129		Axon diameter	4.02948	3.5014	2.82117	5.99058	5.9301	3.44792	2.17087		Axon diameter	1.49096	2.59931	2.20875	2.07538	3.06786	3.88974	1.86688		Axon diameter	6.78571	1.90763	1.88089	4.20486	1.52184	2.94882	2.8947		Axon diameter	3.66692	3.42819	4.45633	3.73058	4.06162	5.35078	2.89661		Axon diameter	3.92157	3.38999	3.17036
	Myelin+Axon	5.09075	7.57061	6.33467	5.73171	4.30146	2.66901	4.69729		Myelin+Axon	6.04748	5.5634	4.07517	8.62458	8.6901	4.86792	3.37487		Myelin+Axon	2.56496	3.96931	2.82275	3.12138	4.40386	5.84374	2.81288		Myelin+Axon	9.46171	2.74163	2.96489	5.83086	1.90384	4.65482	4.4707		Myelin+Axon	5.02692	5.22019	6.62033	6.09658	6.17162	8.05478	3.88461		Myelin+Axon	5.24157	4.83199	4.53836
		15	16	17	18	19	20	21			15	16	17	18	19	20	21			15	16	17	18	19	20	21			15	16	17	18	19	20	21			15	16	17	18	19	20	21			15	16	17
	g ratio	0.653906	0.726566	0.618505	0.737347	0.711454	0.706385	0.686426		g ratio	0.66868	0.677919	0.762165	0.662486	0.651024	0.721361	0.701903		g ratio	0.708873	0.623382	0.71511	0.643893	0.63054	0.696503	0.661546		g ratio	0.670884	0.682974	0.719498	0.673349	0.64644	0.705759	0.667629		g ratio	0.658382	0.600886	0.68708	0.696842	0.71888	0.749445	0.664108		g ratio	0.667129	0.548366	0.698585
	Perimeter	8.31	7.68	10.91	17.78	19.83	6.5	16.56		Perimeter	14.19	15.05	8.94	9.41	15.32	9.89	4.32		Perimeter	12.53	11.96	4.006	3.84	6.509	3.85	6.202		Perimeter	9.337	8.081	16.165	8.639	6.238	9.585	13.82		Perimeter	12.63	5.865	8.388	17.62	5.72	7.48	16.1		Perimeter	16.32	9.91	16.31
	Axon diameter	2.64515	2.44461	3.47275	5.65954	6.31207	2.06901	5.2712		Axon diameter	4.51681	4.79055	2.84568	2.99529	4.8765	3.14808	1.3751		Axon diameter	3.98841	3.80698	1.27515	1.22231	2.07187	1.22549	1.97415		Axon diameter	2.97205	2.57226	5.14547	2.74987	1.98561	3.05099	4.39903		Axon diameter	4.02024	1.86688	2.66998	5.60861	1.82073	2.38095	5.12478		Axon diameter	5.19481	3.15444	5.19162
	Myelin+Axon	4.04515	3.36461	5.61475	7.67554	8.87207	2.92901	7.6792		Myelin+Axon	6.75481	7.06655	3.73368	4.52129	7.4905	4.36408	1.9591		Myelin+Axon	5.62641	6.10698	1.78315	1.89831	3.28587	1.75949	2.98415		Myelin+Axon	4.43005	3.76626	7.15147	4.08387	3.07161	4.32299	6.58903		Myelin+Axon	6.10624	3.10688	3.88598	8.04861	2.53273	3.17695	7.71678		Myelin+Axon	7.78681	5.75244	7.43162
		22	23	24	25	26	27	28			22	23	24	25	26	27	28			22	23	24	25	26	27	28			22	23	24	25	26	27	28			22	23	24	25	26	27	28			22	23	24
	g ratio	0.637111	0.664613	0.745191	0.739539	0.741569	0.659598	0.616402		g ratio	0.639256	0.692544	0.654927	0.628794	0.599819	0.659562	0.733367		g ratio	0.723763	0.461879	0.544809	0.464793	0.394148	0.258359	0.648904		g ratio	0.69591	0.681025	0.59628	0.632862	0.686883	0.618402	0.705787		g ratio	0.664928	0.581874	0.63424	0.626143	0.662096	0.712857	0.652508		g ratio	0.634564	0.640106	0.743767
	Perimeter	6.365	5.08	9.5	14.29	20.68	19.76	12.56		Perimeter	9.13	10.459	12.903	14.23	13.505	11.187	7.483		Perimeter	10.75	8.138	11.897	9.328	5.69	3.86	11.485		Perimeter	11	8.116	10.57	9.921	8.146	9.663	6.421		Perimeter	21.82	8.91	6.45	14.28	15.18	13.29	8.66		Perimeter	20.85	5.42	25.26
	Axon diameter	2.02604	1.61701	3.02394	4.54864	6.58263	6.28979	3.99796		Axon diameter	2.90616	3.3292	4.10714	4.52954	4.29876	3.56092	2.38191		Axon diameter	3.42182	2.5904	3.78692	2.96919	1.81118	1.22867	3.65578		Axon diameter	3.5014	2.5834	3.36453	3.15794	2.59295	3.07582	2.04386		Axon diameter	6.94551	2.83613	2.05309	4.54545	4.83193	4.23033	2.75656		Axon diameter	6.63675	1.72524	8.04049
	Myelin+Axon	3.18004	2.43301	4.05794	6.15064	8.87663	9.53579	6.48596		Myelin+Axon	4.54616	4.8072	6.27114	7.20354	7.16676	5.39892	3.24791		Myelin+Axon	4.72782	5.6084	6.95092	6.38819	4.59518	4.75567	5.63378		Myelin+Axon	5.0314	3.7934	5.64253	4.98994	3.77495	4.97382	2.89586		Myelin+Axon	10.4455	4.87413	3.23709	7.25945	7.29793	5.93433	4.22456		Myelin+Axon	10.4587	2.69524	10.8105
		29	30	31	32	33	34	35			29	30	31	32	33	34	35			29	30	31	32	33	34	35			29	30	31	32	33	34	35			29	30	31	32	33	34	35			29	30	31
	g ratio	0.70204	0.739131	0.615981	0.668308	0.701016	0.666571	0.784645		g ratio	0.653473	0.72233	0.688054	0.623715	0.668494	0.749478	0.688312		g ratio	0.605529	0.632892	0.685725	0.86556	0.876344	0.501544	0.73904		g ratio	0.663663	0.736072	0.695165	0.682876	0.583194	0.703621	0.726695		g ratio	0.716591	0.682252	0.6372	0.740449	0.726649	0.737506	0.732852		g ratio	0.744465	0.690144	0.65655
	Perimeter	5.67	8.83	10.27	12.09	19.24	9.27	6.41		Perimeter	4.23	13.403	8.537	10.696	12.835	10.94	7.798		Perimeter	6.52	7.94	10.57	12.055	10.865	4.887	7.776		Perimeter	17.94	15.403	9.07	17.44	4.51	5.012	7.685		Perimeter	18.54	11.98	12.15	12.87	6.347	6.62	4.74		Perimeter	19.55	20.74	17.2
	Axon diameter	1.80481	2.81067	3.26903	3.84836	6.12427	2.95073	2.04036		Axon diameter	1.34645	4.2663	2.71741	3.40463	4.0855	3.4823	2.48217		Axon diameter	2.07538	2.52737	3.36453	3.83722	3.45843	1.55558	2.47517		Axon diameter	5.71047	4.90292	2.88706	5.55131	1.43557	1.59537	2.44621		Axon diameter	5.90145	3.81334	3.86746	4.09664	2.02031	2.10721	1.50879		Axon diameter	6.22294	6.60173	5.47492
	Myelin+Axon	2.57081	3.80267	5.30703	5.75836	8.73627	4.42673	2.60036		Myelin+Axon	2.06045	5.9063	3.94941	5.45863	6.1115	4.6463	3.60617		Myelin+Axon	3.42738	3.99337	4.90653	4.43322	3.94643	3.10158	3.34917		Myelin+Axon	8.60447	6.66092	4.15306	8.12931	2.46157	2.26737	3.36621		Myelin+Axon	8.23545	5.58934	6.06946	5.53264	2.78031	2.85721	2.05879		Myelin+Axon	8.35894	9.56573	8.33892
		36	37	38	39	40	41	42			36	37	38	39	40	41	42			36	37	38	39	40	41	42			36	37	38	39	40	41	42			36	37	38	39	40	41	42			36	37	38
	g ratio	0.734403	0.712541	0.775809	0.617324	0.708418	0.768791	0.770677		g ratio	0.669688	0.662089	0.705893	0.687832	0.748336	0.706905	0.671446		g ratio	0.549066	0.623743	0.687335	0.693953	0.85735	0.806576	0.862064		g ratio	0.612641	0.656365	0.660034	0.685713	0.71455	0.659531	0.688053		g ratio	0.655402	0.77449	0.704781	0.665351	0.646364	0.664535	0.65856		g ratio	0.700742	0.738452	0.745743
	Perimeter	12.04	13.69	15.22	5.22	17.25	12.41	20.63		Perimeter	8.535	8.47	11.25	6.23	11.92	6.683	9.99		Perimeter	3.481	9.739	11.34	8.249	10.838	12	11.27		Perimeter	17.47	17.93	14.37	14.12	15.98	18.61	7.65		Perimeter	8.64	8.2	7.89	4.06	6.19	13.99	17.33		Perimeter	22.79	14.05	13.84
	Axon diameter	3.83244	4.35765	4.84467	1.66157	5.49083	3.95022	6.56672		Axon diameter	2.71677	2.69608	3.58098	1.98307	3.79424	2.12726	3.17991		Axon diameter	1.10803	3.10001	3.60963	2.62573	3.44983	3.81971	3.58734		Axon diameter	5.56086	5.70728	4.5741	4.49453	5.08658	5.92373	2.43506		Axon diameter	2.75019	2.61013	2.51146	1.29234	1.97033	4.45314	5.5163		Axon diameter	7.25427	4.47224	4.4054
	Myelin+Axon	5.21844	6.11565	6.24467	2.69157	7.75083	5.13822	8.52072		Myelin+Axon	4.05677	4.07208	5.07298	2.88307	5.07024	3.00926	4.73591		Myelin+Axon	2.01803	4.97001	5.25163	3.78373	4.02383	4.73571	4.16134		Myelin+Axon	9.07686	8.69528	6.9301	6.55453	7.11858	8.98173	3.53906		Myelin+Axon	4.19619	3.37013	3.56346	1.94234	3.04833	6.70114	8.3763		Myelin+Axon	10.3523	6.05624	5.9074
		43	44	45	46	47	48	49			43	44	45	46	47	48	49			43	44	45	46	47	48	49			43	44	45	46	47	48	49			43	44	45	46	47	48	49			43	44	45
	g ratio	0.744271	0.673449	0.701842	0.597346	0.797233	0.645346	0.658583		g ratio	0.652939	0.733825	0.743477	0.716074	0.692254	0.703637	0.751566		g ratio	0.547583	0.66594	0.740023	0.698696	0.678478	0.648823	0.685109		g ratio	0.622361	0.674479	0.618588	0.707874	0.649473	0.588348	0.737608		g ratio	0.706988	0.664138	0.731115	0.645318	0.678471	0.672303	0.659548		g ratio	0.722297	0.721203	0.746534
	Perimeter	12.38	13.23	8.46	4.12	24.21	14.12	9.89		Perimeter	9.433	6.825	8.65	6.402	12.48	4.356	4.714		Perimeter	5.62	8.63	10.427	12.88	8.963	8.068	6.138		Perimeter	4.96	7.616	11.78	10.81	16.38	9.51	7.33		Perimeter	23.65	15.22	26.72	18.028	16.52	16.5	9.75		Perimeter	21.67	11.15	14.12
	Axon diameter	3.94067	4.21123	2.6929	1.31143	7.70626	4.49453	3.14808		Axon diameter	3.00261	2.17246	2.75337	2.03782	3.9725	1.38655	1.50051		Axon diameter	1.7889	2.74701	3.31901	4.09982	2.853	2.56812	1.95378		Axon diameter	1.57881	2.42424	3.74968	3.44092	5.2139	3.02712	2.33321		Axon diameter	7.52801	4.84467	8.50522	5.73848	5.25847	5.2521	3.10351		Axon diameter	6.89776	3.54915	4.49453
	Myelin+Axon	5.29467	6.25323	3.8369	2.19543	9.66626	6.96453	4.78008		Myelin+Axon	4.59861	2.96046	3.70337	2.84582	5.7385	1.97055	1.99651		Myelin+Axon	3.2669	4.12501	4.48501	5.86782	4.205	3.95812	2.85178		Myelin+Axon	2.53681	3.59424	6.06168	4.86092	8.0279	5.14512	3.16321		Myelin+Axon	10.648	7.29467	11.6332	8.89248	7.75047	7.8121	4.70551		Myelin+Axon	9.54976	4.92115	6.02053
		50									50									50									50									50									50
	g ratio	0.647081								g ratio	0.696983								g ratio	0.710521								g ratio	0.602106								g ratio	0.751836								g ratio	0.765748
	Perimeter	14.17								Perimeter	12.718								Perimeter	5.043								Perimeter	5.99								Perimeter	3.75								Perimeter	25.14
	Axon diameter	4.51044								Axon diameter	4.04826								Axon diameter	1.60523								Axon diameter	1.90667								Axon diameter	1.19366								Axon diameter	8.00229
	Myelin+Axon	6.97044								Myelin+Axon	5.80826								Myelin+Axon	2.25923								Myelin+Axon	3.16667								Myelin+Axon	1.58766								Myelin+Axon	10.4503
	Average g-Ratio	0.694927								Average g-Ratio	0.686094								Average g-Ratio	0.664367								Average g-Ratio	0.673093								Average g-Ratio	0.67653								Average g-Ratio	0.693918
		Ctrl	H8KO
	average	0.681796	0.68118
	n1	0.694927	0.673093
	n2	0.686094	0.67653
	n3	0.664367	0.693918
	St ERROR	0.00907986	0.00644559
	p value		0.479275
[truncated: 4 more columns]
