# Supplementary material for: Hypoxia-induced conversion of sensory Schwann cells into repair cells is regulated by HDAC8
Source: Nat Commun. 2025 Jan 9;16:515. doi: 10.1038/s41467-025-55835-9 (PMC11711395; doi:10.1038/s41467-025-55835-9)
Supplement: Supplementary file 6 — Source data [file 41467_2025_55835_MOESM6_ESM.zip › Source Data files/Data Figure 4'.xlsx]

## Sheet: Fig. 4b
Normoxia	Normoxia n=1		Normoxia n=2		Normoxia n=3		Normoxia n=4		Normoxia n=5		Normoxia n=6
	Csh	H8sh	Csh	H8sh	Csh	H8sh	Csh	H8sh	Csh	H8sh	Csh	H8sh
ratio	0.650859	1.06081	0.653527	0.983392	0.577574	0.873164	0.311787	0.6284	0.531933	0.607352	0.30066	0.846076
HIF1-a	31.663	67.529	51.113	92.846	51.53	76.098	19.651	75.873	29.293	27.858	20.039	44.067
GAPDH	48.648	63.658	78.211	94.414	89.218	87.152	63.027	120.74	55.069	45.868	66.65	52.084
Hypoxia	CoCl2 n=1		CoCl2 n=2		CoCl2 n=3		CoCl2 n=4		CoCl2 n=5		CoCl2 n=6
	Csh	H8sh	Csh	H8sh	Csh	H8sh	Csh	H8sh	Csh	H8sh	Csh	H8sh
ratio	0.257132	1.09385	0.209921	0.345818	0.594963	1.015	0.675658	0.791259	0.460688	0.435861	0.254951	0.816087
HIF1-a	24.416	99.407	17.8	31.717	68.961	130.235	89.778	100.429	44.695	48.748	27.501	102.756
GAPDH	94.955	90.878	84.794	91.716	115.908	128.31	132.875	126.923	97.018	111.843	107.868	125.913
		Normoxia	Csh	H8sh		Normoxia	Csh	H8sh
		Average	0.50439	0.833199		Average	1	1.76962
			0.650859	1.06081			1	1.62986
			0.653527	0.983392			1	1.50475
			0.577574	0.873164			1	1.51178		Normoxia		Hypoxia
			0.311787	0.6284			1	2.01548		Csh	H8sh	Csh	H8sh
			0.531933	0.607352			1	1.14178		1	1.76962	1	2.15426
			0.30066	0.846076			1	2.81406		0	0.238163	0	0.528797
		ST error	0.0654246	0.0750727		ST error	0	0.238163			0.0231679		0.0404131
		P-value		0.00798732		P-value		0.0231679
		Hypoxia (CoCl2)	PLKO	shH8		Hypoxia (CoCl2)	PLKO	shH8
		Average	0.408885	0.749646		Average	1	2.15426
			0.257132	1.09385			1	4.25404
			0.209921	0.345818			1	1.64737
			0.594963	1.015			1	1.70599
			0.675658	0.791259			1	1.1711
			0.460688	0.435861			1	0.946109
			0.25495	0.816087			1	3.20096
		ST error	0.0805787	0.123366		ST error	0	0.528797
		P-valie		0.0433158		P-value		0.0404131

## Sheet: Fig. 4c
	Normoxia-1		Hypoxia-1		Normoxia-2		Hypoxia2		Normoxia-3		Hypoxia-3		Normoxia-4		Hypoxia-4		Normoxia-5		Hypoxia-5		Normoxia-6		Hypoxia-6
	Csh	H8sh	Csh	H8sh	Csh	H8sh	Csh	H8sh	Csh	H8sh	Csh	H8sh	Csh	H8sh	Csh	H8sh	Csh	H8sh	Csh	H8sh	Csh	H8sh	Csh	H8sh
ratio	0.156513	0.29167	0.359936	0.73561	0.186093	0.320006	0.453067	0.926109	0.509014	0.560381	0.201192	0.192408	0.191808	0.371516	0.342476	0.375768	0.226095	0.435661	0.332747	0.408136	0.202065	0.707306	0.555448	0.801348
HIF1a	17.167	40.065	41.109	76.154	23.032	45.324	51.694	89.69	61.07	88.988	23.829	25.228	33.75	60.17	45.676	53.117	32.8	63.844	36.673	45.983	26.947	105.117	60.41	95.213
beta-actin	109.684	137.364	114.212	103.525	123.766	141.635	114.098	96.846	119.977	158.799	118.439	131.117	175.957	161.958	133.37	141.356	145.072	146.545	110.213	112.666	133.358	148.616	108.759	118.816
	Normoxia		Hypoxia
	Csh	H8sh	Csh	H8sh
n1	0.156513	0.29167	0.359936	0.73561
n2	0.186093	0.320006	0.453067	0.926109
n3	0.509014	0.560381	0.201192	0.192408
n4	0.191808	0.371516	0.342476	0.375768
n5	0.226095	0.435661	0.332747	0.408136
n6	0.202065	0.707306	0.555448	0.801348
	Normoxia		Hypoxia
	Csh	H8sh	Csh	H8sh
Average	1	2.00804	1	1.46844
n1	1	1.86355	1	2.04372
n2	1	1.7196	1	2.04409
n3	1	1.10091	1	0.956341
n4	1	1.93691	1	1.09721
n5	1	1.9269	1	1.22657
n6	1	3.50039	1	1.44271
St ERROR	0	0.324843	0	0.193352
p value		0.0267569		0.0299577

## Sheet: Fig. 4e
	n=1		n=2		n=3		n=4		n=5		n=6
	Csh	HFsh	Csh	HFsh	Csh	HFsh	Csh	HFsh	Csh	HFsh	Csh	HFsh
ratio	0.292903	0.213947	0.445859	0.140473	0.366775	0.128111	0.372941	0.307131	0.342318	0.151493	0.3637	0.0729805
c-Jun	44.033	23.329	61.722	16.593	47.029	13.505	45.19	32.179	52.5	19.71	51.158	6.96
eEF1A1	150.333	109.041	138.434	118.122	128.223	105.416	121.172	104.773	153.366	130.105	140.66	95.368
					Csh	HFsh
	Csh	HFsh		average	1	0.476923
n1	0.292903	0.213947		n1	1	0.730436
n2	0.445859	0.140473		n2	1	0.315063
n3	0.366775	0.128111		n3	1	0.349292
n4	0.372941	0.307131		n4	1	0.823537
n5	0.342318	0.151493		n5	1	0.44255
n6	0.3637	0.0729805		n6	1	0.200661
				ST ERROR	0	0.100731
				p value		0.00348783

## Sheet: Fig. 4f
		n=1		n=2		n=3		n=4
		Csh	HFsh	Csh	HFsh	Csh	HFsh	Csh	HFsh
	ratio	0.292903	0.213947	0.445859	0.140473	0.366775	0.128111	0.372941	0.307131
	p-c-Jun	44.033	23.329	61.722	16.593	47.029	13.505	45.19	32.179
	eEF1A1	150.333	109.041	138.434	118.122	128.223	105.416	121.172	104.773
	Csh	HIF1a sh			Csh	HFsh
average	0.369619	0.197416		average	1	0.534105
n1	0.292903	0.213947		n1	0.792445	0.578831
n2	0.445859	0.140473		n2	1.20626	0.380049
n3	0.366775	0.128111		n3	0.992305	0.346604
n4	0.372941	0.307131		n4	1.00899	0.830937
ST ERROR	0.0312476	0.0411867		ST ERROR	0.0845399	0.11143
p value		0.0157888		p value		0.0157888

## Sheet: Fig. 4g
	MG132-n1		MG132-n2		MG132-n3		MG132-n4		MG132-n5		MG132-n6
	Csh	H8sh	Csh	H8sh	Csh	H8sh	Csh	H8sh	Csh	H8sh	Csh	H8sh
ratio	0.872729	1.4269	1.01429	0.959218	1.01724	1.267	0.848776	0.866522	0.753777	0.743296	0.542891	0.635064
HIF1a	99.471	112.363	123.752	124.918	120.002	112.041	125.708	101.228	97.431	80.797	76.577	80.601
GAPDH	113.977	78.746	122.008	130.229	117.968	88.43	148.105	116.821	129.257	108.701	141.054	126.918
		MG132				MG132
		Csh	H8sh			Csh	H8sh
	average	0.841618	0.983001		average	1	1.16717
	n1	0.872729	1.4269		n1	1	1.63499
	n2	1.01429	0.959218		n2	1	0.9457
	n3	1.01724	1.267		n3	1	1.24553
	n4	0.848776	0.866522		n4	1	1.02091
	n5	0.753777	0.743296		n5	1	0.986095
	n6	0.542891	0.635064		n6	1	1.16978
	ST ERROR	0.0727172	0.125214		ST ERROR	0	0.1046
	p value		0.0951866		p value		0.0854503
		Veh-n1		Veh-n2		Veh-n3		Veh-n4		Veh-n5		Veh-n6
		Csh	H8sh	Csh	H8sh	Csh	H8sh	Csh	H8sh	Csh	H8sh	Csh	H8sh
	ratio	0.261724	0.359439	0.475824	1.05157	0.281126	0.482684	0.379632	0.535557	0.610407	0.797119	0.296091	0.425498
	HIF1a	32.688	33.806	52.55	111.173	32.239	63.055	38.79	49.531	65.75	82.729	33.225	33.679
	GAPDH	124.895	94.052	110.44	105.721	114.678	130.634	102.178	92.485	107.715	103.785	112.212	79.152
			Vehicle				Vehicle
			Csh	H8sh			Csh	H8sh
		average	0.384134	0.608645		average	1	1.57566
		n1	0.261724	0.359439		n1	1	1.37335
		n2	0.475824	1.05157		n2	1	2.21
		n3	0.281126	0.482684		n3	1	1.71697
		n4	0.379632	0.535557		n4	1	1.41073
		n5	0.610407	0.797119		n5	1	1.30588
		n6	0.296091	0.425498		n6	1	1.43705
		ST ERROR	0.0556696	0.10779		ST ERROR	0	0.139341
		p value		0.0130973		p value		0.00907322
			Vehicle		MG-132
			Csh	H8sh	Csh	H8sh
		average	1	1.57566	1	1.16717
		ST ERROR	0	0.139341	0	0.1046
		p value		0.00907322		0.0854503

## Sheet: Fig. 4h
1dpl
Cytoplasmic	Ctrl-4		Ctrl-1		H8KO-1		Ctrl-2		H8KO-2		Ctrl-3		H8KO-3
	Co	Cr	Co	Cr	Co	Cr	Co	Cr	Co	Cr	Co	Cr	Co	Cr
ratio	0.59303	0.383943	0.480425	0.518198	0.358169	0.661546	1.81704	1.38585	1.06613	3.00193	1.6983	1.37667	1.5359	1.44607
HIF1a	35.972	51.989	39.159	50.729	31.809	58.304	81.298	59.403	67.276	99.577	121.763	110.394	108.077	108.912
GAPDH	60.658	135.408	81.509	97.895	88.81	88.133	44.742	42.864	63.103	33.171	71.697	80.189	70.367	75.316
Nuclear	Ctrl-4		Ctrl-1		H8KO-1		Ctrl-2		H8KO-2		Ctrl-3		H8KO-3
	Co	Cr	Co	Cr	Co	Cr	Co	Cr	Co	Cr	Co	Cr	Co	Cr
ratio	1.27605	1.19341	0.389714	0.614265	0.398935	0.438267	0.467169	0.920329	0.498355	0.722075	0.362644	0.630268	0.296006	0.590418
HIF1a	72.93	90.021	48.616	74.686	46.13	54.729	48.566	74.231	47.253	70.073	42.73	65.464	40.435	48.654
Lamin A/C	57.153	75.432	124.748	121.586	115.633	124.876	103.958	80.657	94.818	97.044	117.829	103.867	136.602	82.406
	Ctrl		H8KO
Cytoplasmic	Co	Cr	Co	Cr
average
4	0.59303	0.383943
1	0.480425	0.518198	0.358169	0.661546
2	1.81704	1.38585	1.06613	3.00193
3	1.6983	1.37667	1.5359	1.44607
							Ctrl		H8KO				Ctrl		H8KO
						Cytoplasmic	Co	Cr	Co	Cr		Nuclear	Co	Cr	Co	Cr
	Ctrl		H8KO			average	1	0.824841	0.745548	1.29353		average	1	1.55486	0.968886	1.43277
Nuclear	Co	Cr	Co	Cr		4	1	0.647427				4	1	0.935236
average						1	1	1.07862	0.745525	1.377		1	1	1.5762	1.02366	1.12459
4	1.27605	1.19341				2	1	0.762696	0.58674	1.6521		2	1	1.97001	1.06675	1.54564
1	0.389714	0.614265	0.398935	0.438267		3	1	0.810618	0.904378	0.851479		3	1	1.73798	0.816243	1.62809
2	0.467169	0.920329	0.498355	0.722075		ST ERROR	0	0.0912622	0.0916941	0.234857		ST ERROR	0	0.221787	0.0773284	0.15592
3	0.362644	0.630268	0.296006	0.590418		p value/Ctrl				0.0454287		p value/Ctrl				0.347131

## Sheet: Fig. 4i
	HIF1a	Hypoxic chamber
																									HIF1a - cytoplasmic						GAPDH
			n=1		n=2		n=3																		1	1072	105.728	39	196		7	1656	105.684	28	218	175013	175013	1470	85.307	9	207
		Cytoplasmic	Csh	H8sh	Csh	H8sh	Csh	H8sh																	2	1072	166.732	68	205		8	1656	83.961	27	194	139039	139039	1470	59.961	7	173
		ratio	1.00042	1.98583	0.558981	0.875586	0.136232	0.212786																	3	910	66.27	15	119		9	1464	118.555	28	217	173564	173564	1239	102.727	12	204
		HIF1a	105.728	166.732	66.27	99.485	10.995	28.062																	4	910	99.485	11	157		10	1464	113.621	29	215	166341	166341	1239	96.851	11	201
		GAPDH	105.684	83.961	118.555	113.621	80.708	131.879																	5	780	10.995	4	35		11	1904	80.708	26	218	153668	153668
																									6	780	28.062	7	73		12	1904	131.879	29	223	251098	251098
						Csh	H8sh
		csh	H8sh		Average	1	1.70445
	n=1	1.00042	1.98583		n=1	1	1.985
	n=2	0.558981	0.875586		n=2	1	1.5664
	n=3	0.136232	0.212786		n=3	1	1.56194
					ST error	0	0.140283
					P-value		0.0374435

## Sheet: Fig. 4j
		n1		n2		n3
		Csh	HIF1a sh	Csh	HIF1a sh	Csh	HIF1a sh
	ratio	0.24255	0.0513834	0.178908	0.0273277	0.0958428	0.00731166
	p-JNK1/2	34.078	5.735	31.725	3.948	16.846	1.012
	eEF1A1	140.499	111.612	177.326	144.469	175.767	138.409
	Csh	HIF1a sh			Csh	HFsh
average	0.172433	0.0286742		average	1	0.146961
n1	0.24255	0.0513834		n1	1	0.211847
n2	0.178908	0.0273277		n2	1	0.152747
n3	0.0958428	0.00731166		n3	1	0.0762881
ST ERROR	0.0424742	0.0127402		ST ERROR	0	0.0392392
p value		0.0316163		p value		0.00210924

## Sheet: Fig. 4k
	Csh n=1		H8sh n=1		Csh n=2		H8sh n=2		Csh n=3		H8sh n=3
hypoxia	vehicle	JNK inhbitor	vehicle	JNK inhbitor	vehicle	JNK inhbitor	vehicle	JNK inhbitor	vehicle	JNK inhbitor	vehicle	JNK inhbitor
	CoCl2		CoCl2		CoCl2		CoCl2		CoCl2		CoCl2
ratio	5.1907	2.91832	7.7725	4.28818	0.225815	0.0522015	0.553995	0.051816	0.380279	0.0211139	0.652112	0.0266064
p-c-Jun	155.425	95.464	160.953	81.677	23.616	4.593	52.26	4.407	45.64	2.523	90.609	3.735
GAPDH	29.943	32.712	20.708	19.047	104.581	87.986	94.333	85.051	120.017	119.495	138.947	140.38
	Hypoxia						Hypoxia
	Csh		H8sh				Csh		H8sh
	V	JNKi	V	JNKi			V	JNKi	V	JNKi
n1	5.1907	2.91832	7.7725	4.28818		average	1	0.282971	1.88851	0.375185
n2	0.225815	0.0522015	0.553995	0.051816		n1	1	0.562221	1.49739	0.826129
n3	0.380279	0.0211139	0.652112	0.0266064		n2	1	0.231169	2.45331	0.229462
						n3	1	0.0555219	1.71482	0.0699653
						ST ERROR	0	0.148547	0.289292	0.230125
						p value/veh.		0.0403401		0.0149281
						p value/Csh			0.0458338	0.376645
																											104	56652	56652
																											114	61892	61892
																											78	39180	39180
																											87	36036	36036

## Sheet: Fig. 4l
	Csh n=1		H8sh n=1		Csh n=2		H8sh n=2		Csh n=3		H8sh n=3
hypoxia	vehicle	JNK inhbitor	vehicle	JNK inhbitor	vehicle	JNK inhbitor	vehicle	JNK inhbitor	vehicle	JNK inhbitor	vehicle	JNK inhbitor
	CoCl2		CoCl2		CoCl2		CoCl2		CoCl2		CoCl2
ratio	1.88763	1.27488	2.30632	1.63065	0.120342	0.0768535	0.14429	0.0895386	0.102909	0.078778	0.156738	0.111248
c-Jun	70.788	76.48	79.681	80.037	14.079	8.927	17.456	11.701	11.138	7.37	17.8	12.622
GAPDH	37.501	59.99	34.549	49.083	116.992	116.156	120.979	130.681	108.232	93.554	113.565	113.458
	Hypoxia						Hypoxia
	Csh		H8sh				Csh		H8sh
	V	JNKi	V	JNKi			V	JNKi	V	JNKi
n1	1.88763	1.27488	2.30632	1.63065		average	1	0.693176	1.31463	0.896312
n2	0.120342	0.0768535	0.14429	0.0895386		n1	1	0.675386	1.22181	0.863859
n3	0.102909	0.078778	0.156738	0.111248		n2	1	0.638628	1.199	0.744038
						n3	1	0.765515	1.52308	1.08104
						ST ERROR	0	0.0376935	0.104435	0.098628
						p value/veh.		0.014759		0.0435842
						p value/Csh			0.0473868	0.0633509
