# Supplementary material for: Hypoxia-induced conversion of sensory Schwann cells into repair cells is regulated by HDAC8
Source: Nat Commun. 2025 Jan 9;16:515. doi: 10.1038/s41467-025-55835-9 (PMC11711395; doi:10.1038/s41467-025-55835-9)
Supplement: Supplementary file 6 — Source data [file 41467_2025_55835_MOESM6_ESM.zip › Source Data files/Data Figure S12.xlsx]

## Sheet: Sheet1
		Control 1	H8KO 1	Control 2	H8KO 2	Control 3	H8KO 3
	% of SCs around STMN2+ axons with high cJun levels	0	72.7273	16.6667	70	23.0769	62.5
	% of SCs around STMN2+ axons with low cJun levels	38.4615	21.2121	41.6667	30	38.4615	18.75
	% of cJun- SCs around STMN2+ axons	61.5385	6.06061	41.6667	0	38.4615	18.75
	Number of High cJun+ SCs around STMN2+ axons	0	24	2	7	3	10
	Number of Low cJun+ SCs around STMN2+ axons	5	7	5	3	5	3
	Total Number of SCs around STMN2+ axons	13	33	12	10	13	16
		Control			H8KO
		High c-Jun	Low c-Jun	No c-Jun	High c-Jun	Low c-Jun	No c-Jun
	average	13.2479	39.5299	47.2222	68.4091	23.3207	8.2702
	n1	0	38.4615	61.5385	72.7273	21.2121	6.06061
	n2	16.6667	41.6667	41.6667	70	30	0
	n3	23.0769	38.4615	38.4615	62.5	18.75	18.75
	ST ERROR	6.87755	1.06838	7.21767	3.05764	3.41444	5.52426
	p value				0.00184478	0.0105722	0.0127911
		High c-Jun levels		Low c-Jun levels		No c-Jun
		Control	H8KO	Control	H8KO	Control	H8KO
	average	13.2479	68.4091	39.5299	23.3207	47.2222	8.2702
	n1	0	72.7273	38.4615	21.2121	61.5385	6.06061
	n2	16.6667	70	41.6667	30	41.6667	0
	n3	23.0769	62.5	38.4615	18.75	38.4615	18.75
	ST ERROR	6.87755	3.05764	1.06838	3.41444	7.21767	5.52426
	p value		0.00184478		0.0105722		0.0127911
