# Supplementary material for: Hypoxia-induced conversion of sensory Schwann cells into repair cells is regulated by HDAC8
Source: Nat Commun. 2025 Jan 9;16:515. doi: 10.1038/s41467-025-55835-9 (PMC11711395; doi:10.1038/s41467-025-55835-9)
Supplement: Supplementary file 6 — Source data [file 41467_2025_55835_MOESM6_ESM.zip › Source Data files/Data Figure 1.xlsx]

## Sheet: Fig. 1a
				1dpl	3dpl	5dpl	12dpl	30dpl
			Average	0.84766	1.65233	1.61617	1.76106	2.34992
			ST ERROR	0.0759858	0.173476	0.172086	0.213108	0.468446
			p-value	0.0693368	0.0328825	0.0372697	0.0375196	0
1 dpl
					ctrl CO	ctr CR
	ctrl CO	ctrl CR		Average	1	0.84766		1 dpl	N1		N2		N3		N4
N1	1.31006	0.899675		N1	1	0.686741			CO	CR	CO	CR	CO	CR	CO	CR
N2	1.19923	1.18445		N2	1	0.987677		ratio	1.31006	0.899675	1.19923	1.18445	1.54077	1.1549	0.850851	0.822488
N3	1.54077	1.1549		N3	1	0.749557		HDAC8	90.456	66.082	65.876	81.38	83.795	57.313	73.431	60.749
N4	0.850851	0.822488		N4	1	0.966666		GAPDH	69.047	73.451	54.932	68.707	54.385	49.626	86.303	73.86
				ST ERROR	0	0.0759858
				p-value		0.0693368
3 dpl
					ctrl CO	ctr CR
	ctrl CO	ctrl CR		Average	1	1.65233		3 dpl	N1		N2		N3		N4
N1	0.639197	0.916025		N1	1	1.43309			CO	CR	CO	CR	CO	CR	CO	CR
N2	0.892542	1.39461		N2	1	1.56251		ratio	0.639197	0.916025	0.892542	1.39461	1.11086	1.60878	0.576348	1.24808
N3	1.11086	1.60878		N3	1	1.44823		HDAC8	49.307	49.982	101.491	87.796	93.402	100.941	59.478	141.934
N4	0.576348	1.24808		N4	1	2.16549		GAPDH	77.139	54.564	113.71	62.954	84.081	62.744	103.198	113.722
				ST ERROR	0	0.173476
				p-value		0.0328825
5 dpl
					ctrl CO	ctr CR
	ctrl CO	ctrl CR		Average	1	1.61617		5 dpl	N1		N2		N3		N4
N1	1.24616	1.51111		N1	1	1.21262			CO	CR	CO	CR	CO	CR	CO	CR
N2	0.613325	0.948143		N2	1	1.54591		ratio	1.24616	1.51111	0.613325	0.948143	0.865395	1.77158	0.726914	1.20598
N3	0.865395	1.77158		N3	1	2.04713		HDAC8	80.64	119.58	62.523	95.168	50.353	120.377	72.948	142.183
N4	0.726914	1.20598		N4	1	1.65905		GAPDH	64.711	79.134	101.941	100.373	58.185	67.949	100.353	117.898
				ST ERROR	0	0.172086
				p-value		0.0372697
12 dpl
					ctrl CO	ctrl CR
	ctrl CO	ctrl CR		Average	1	1.76106			12 dpl	CO		N2		N3		N4
N1	0.843828	2.00517		N1	1	2.37628				CO	CR	CO	CR	CO	CR	CO	CR
N2	0.99018	1.38079		N2	1	1.39449			ratio	0.843828	2.00517	0.99018	1.38079	0.918097	1.52517	1.01115	1.63021
N3	0.918097	1.52517		N3	1	1.66123			HDAC8	45.241	147.837	87.015	165.56	60.027	155.784	114.597	161.891
N4	1.01115	1.63021		N4	1	1.61223			GAPDH	53.614	73.728	87.878	119.902	65.382	102.142	113.333	99.307
				ST ERROR	0	0.213108
				p-value		0.0375196
30 dpl
					ctrl CO	ctr CR
	ctrl CO	ctrl CR		Average	1	2.34992
N1	0.380124	1.13211		N1	1	2.97826			CO		N2		N3		N4		N5
N2	1.00394	1.0601		N2	1	1.05595			CO	CR	CO	CR	CO	CR	CO	CR	CO	CR
N3	0.206598	0.778961		N3	1	3.77042		ratio	0.380124	1.13211	1.00394	1.0601	0.206598	0.778961	1.27186	2.3918	0.547814	1.13092
N4	1.27186	2.3918		N4	1	1.88055		HDAC8	39.298	107.334	56.327	96.16	23.178	77.516	41.684	95.868	31.868	82.495
N5	0.547814	1.13092		N5	1	2.06442		GAPDH	103.382	94.809	56.106	90.708	112.189	99.512	32.774	40.082	58.173	72.945
				ST ERROR	0	0.468446
				p-value		0.0449363

## Sheet: Fig. 1c
	Control 1			Control 2			Control 3			H8 KO 1			H8 KO 2			H8 KO 3
Crushed	#1	#2	#3	#1	#2	#3	#1	#2	#3	#1	#2	#3	#1	#2	#3	#1	#2	#3
surface in µm2	15423	15368	14880	15217	15192	15406	14649	15481	14048	15481	15481	15481	15481	15481	15481	15481	15481	15281
Number of intact myelin rings	93	81	86	68	51	88	50	53	45	43	45	37	40	45	40	37	31	33
Number of intact myelin rings/mm2	6029.96	5270.69	5779.57	4468.69	3357.03	5712.06	3413.2	3423.55	3203.3	2777.6	2906.79	2390.03	2583.81	2906.79	2583.81	2390.03	2002.45	2159.54
Average	5693.41			4512.59			3346.69			2691.47			2691.47			2184.01
	Control	H8 KO
Number of intact myelin rings/mm2	4517.56	2522.32
1	5693.41	2691.47
2	4512.59	2691.47
3	3346.69	2184.01
std error	677.444	169.154
P value / ctrl		0.0460447

## Sheet: Fig. 1d
	Control 1			Control 2			Control 3			Control 4			H8 KO 1			H8 KO 2			H8 KO 3			H8 KO 4
	#1 + 4	#2 + 5	#3	#1 + 4	#2 + 5	#3	#1 + 4	#2 + 5	#3	#1 + 4	#2 + 5	#3	#1 + 4	#2 + 5	#3	#1 + 4	#2 + 5	#3	#1 + 4	#2 + 5	#3	#1 + 4	#2 + 5	#3
Number of remyelinated axons	69	57	31	40	45	8	8	9	9	29	26	15	90	72	31	31	35	16	59	55	29	25	36	9
Total	157			93			26			70			193			82			143			70
Percentage of remyelinated axons	59.6958			54.386			22.6087			42.1687			59.2025			29.2857			48.1481			30.0429
Number of degenerative myelin rings	91	103	92	79	103	80	82	80	66	75	86	76	51	59	52	52	60	73	56	71	69	62	56	72
Surface in mm2	0.4746			0.4746			0.4746			0.4746			0.4746			0.4746			0.4746			0.4746
Number of degenerative myelin rings per mm2	602.613			552.044			480.405			499.368			341.34			389.802			412.979			400.337
Number of sorted big caliber axons (≥2 µm) per picture	106	110	47	74	81	16	38	45	32	60	69	37	142	128	56	94	118	68	117	122	58	85	104	44
Total number of sorted big caliber axons (≥2 µm)	263			171			115			166			326			280			297			233
Surface in mm2	0.015895			0.014955			0.015093			0.013668			0.015295			0.015571			0.015799			0.0158
Number of sorted big caliber axons (≥2 µm) per mm2	16546.1			11434.3			7619.43			12145.2			21314.2			17982.1			18798.7			14746.8
Number of axons in bundles (< 2 µm) per picture	435	322	230	257	287	47	502	436	209	271	480	35	576	561	95	608	662	490	846	1119	653	887	942	280
Total number of axons in bundles (< 2 µm)	987			591			1147			786			1232			1760			2618			2109
Number of axons in bundles (< 2 µm) per mm2	62095			39518.6			75995.5			57506.6			80549.2			113031			165707			133481
x	control	H8 KO
Percentage of remyelinated axons	44.71	41.67
1	59.7	59.2
2	54.39	29.29
3	22.61	48.15
4	42.17	30.04
std error	8.23167	7.29105
P value		0.395572
x	control	H8 KO
Number of degenerative myelin rings per mm2	533.61	386.11
1	602.61	341.34
2	552.04	389.8
3	480.4	412.98
4	499.37	400.34
std error	27.5447	15.6587
P value		0.00348532
	control	H8 KO
Number of axons with diameter ≥ 2 µm per mm2	11936.2	18210.5
1	16546.1	21314.2
2	11434.3	17982.2
3	7619.43	18798.7
4	12145.2	14746.8
std error	1829.87	1354.86
P value		0.0330439
	control	H8 KO
Number of axons in regenerative bundles with diameter < 2 µm per mm2	58778.9	123192
1	62095	80549.2
2	39518.6	113031
3	75995.5	165707
4	57506.6	133481
std error	7527.66	17877
P value		0.0159897

## Sheet: Fig. 1e
Toe pinch test
	Before lesion		3 dpl		5 dpl		12 dpl		19 dpl		30 dpl				Before lesion		3 dpl		5 dpl		12 dpl		19 dpl		30 dpl
	Ctrl	HDAC8 KO	Ctrl	HDAC8 KO	Ctrl	HDAC8 KO	Ctrl	HDAC8 KO	Ctrl	HDAC8 KO	Ctrl	HDAC8 KO			Ctrl	H8KO	Ctrl	H8KO	Ctrl	H8KO	Ctrl	H8KO	Ctrl	H8KO	Ctrl	H8KO
	5	5	0.5	0.5	1	1	2.5	4	3	4.5	4.5	5		Average	5	5	0.590909	0.545455	1	1.59091	1.29167	2.3125	2.35417	3.89583	3.25	3.85417
	5	5	0.5	0.5	1.5	1	1	4	2	3.75	3.5	4		ST ERROR	0	0	0.0583874	0.0435194	0.144338	0.1557	0.234022	0.248337	0.320479	0.252747	0.513086	0.372413
	5	5	0.5	0.5	1.5	2	1	1.5	1	1.5	3	3.5		p-value				0.278402		0.0148809		0.00672374		0.0010369		0.175484
	5	5	0.5	0.5	1.5	2	2	1.5	4	4	5	2.5
	5	5	1	0.5	1	2	2	2.25	4	4	5	1
	5	5	0.5	0.5	0.5	1	0	2.5	1.5	4.5	0	5
	5	5	0.5	0.5	1	2	1.5	2	3.5	3	5	2.25
	5	5	1	0.5	1	0.5	0.5	1.5	1	4.5	1	4.5
	5	5	0.5	1	0	1.5	0.5	2.5	2	4.5	3	4.5
	5	5	0.5	0.5	1.5	2	1	2	1.25	4.5	5	4.5
	5	5	0.5	0.5	0.5	1.5	2.5	2	3	4	1	5
	5	5	0.5	0.5	1	2	1	2	2	4	3	4.5
Average	5	5	0.590909	0.545455	1	1.59091	1.29167	2.3125	2.35417	3.89583	3.25	3.85417
ST ERROR	0	0	0.0583874	0.0435194	0.144338	0.1557	0.234022	0.248337	0.320479	0.252747	0.513086	0.372413
p-value	#DIV/0!		0.278402		0.0148809			0.00672374		0.0010369		0.175484
Rotarod
	Before lesion		5 dpl		12 dpl		19 dpl		30 dpl
	Ctrl	H8KO	Ctrl	KO	Ctrl	KO	Ctrl	KO	Ctrl	KO
1	943.25	1050	137.75	2	482	2.5	600	76	1200	621
2	1200	644.75	29	5.75	27.75	8.25	130.5	461.75	1200	1200
3	1200	1050	18.75	34.5	123	219.25	530.75	600	1196.75	1027.25
4	1200	1200	13.25	3.75	26	86.5	579	600	1180.75	1200
5	635.5	777.5	157.5	12.75	910.75	135.25	1200	1200	1200	198
6	1200	1167.5	600	20.5	1200	90.25	1200	1200	1200	1200
7	833.5	1064.25	96	532.25	1200	1200	1200	1200	1200	1200
8	806.75	1143.5
9	1200	1200
10	1200	697.25
11	1200	532.75
12	1200	1200
Mean	1068.25	977.292	150.321	87.3571	567.071	248.857	777.179	762.536	1196.79	949.464
ST ERROR	59.3686	70.5647	78.1009	74.2735	201.623	160.991	160.796	168.238	2.71154	148.782
p-value		0.167343		0.284953		0.120532		0.475433		0.0611926
	Before lesion		5 dpl		12 dpl		19 dpl		30 dpl
	Ctrl	H8KO	Ctrl	H8KO	Ctrl	H8KO	Ctrl	H8KO	Ctrl	H8KO
Mean	1068.25	977.292	150.321	87.3571	567.071	248.857	777.179	762.536	1196.79	949.464
ST ERROR	59.3686	70.5647	78.1009	74.2735	201.623	160.991	160.796	168.238	2.71154	148.782
p-value		0.167343		0.284953		0.120532		0.475433		0.0611926
Inverted grid test
		Before lesion				5 dpl				12 dpl				19 dpl				30 dpl
		control		H8KO		control		H8KO		control		H8KO		control		H8KO		control		KO
	Number of steps	Grab	Miss	Grab	Miss	Grab	Miss	Grab	Miss	Grab	Miss	Grab	Miss	Grab	Miss	Grab	Miss	Grab	Miss	Grab	Miss
	1	28	3	36	6	0	36	0	39	0	44	0	35	41	28	22	9	30	8	28	28
	2	44	8	39	3	4	63	4	75	0	35	4	58	44	18	29	11	37	8	46	3
	3	26	1	44	7	8	62	2	68	4	62	2	83	17	2	39	23	27	9	39	4
	4	17	1	30	3	0	16	3	128	16	62	4	83	15	18	40	19	13	7	49	2
	5	36	4	37	6	1	65	4	82	4	84	4	33	18	38	34	2	37	23	39	7
	6	56	3	44	7	0	69	5	131	1	28	8	32	19	12	32	18	22	8	47	12
	7	35	0	25	0	0	43	6	74	0	31	0	40	27	15	34	24	64	11	23	3
	8	38	3	34	5
	9	34	4	15	2
	10	47	8	21	1
	11	40	1	26	1
	12	29	3	31	1
	% of missed steps	Before lesion		5 dpl		12 dpl		19 dpl		30 dpl
		Control	H8KO	Control	H8KO	Control	H8KO	Control	H8KO	Control	H8KO
	Average	7.80074	8.99028	97.298	96.2803	95.0618	93.6838	39.5664	29.8239	25.4996	16.6345
	1	9.67742	14.2857	100	100	100	100	40.5797	29.0323	21.0526	50
	2	15.3846	7.14286	94.0299	94.9367	100	93.5484	29.0323	27.5	17.7778	6.12245
	3	3.7037	13.7255	88.5714	97.1429	93.9394	97.6471	10.5263	37.0968	25	9.30233
	4	5.55556	9.09091	100	97.7099	79.4872	95.4023	54.5455	32.2034	35	3.92157
	5	10	13.9535	98.4848	95.3488	95.4545	89.1892	67.8571	5.55556	38.3333	15.2174
	6	5.08475	13.7255	100	96.3235	96.5517	80	38.7097	36	26.6667	20.339
	7	0	0	100	92.5	100	100	35.7143	41.3793	14.6667	11.5385
	8	7.31707	12.8205
	9	10.5263	11.7647
	10	14.5455	4.54545
	11	2.43902	3.7037
	12	9.375	3.125
	ST ERROR	1.34927	1.47258	1.67222	0.894286	2.7575	2.69883	6.89312	4.43259	3.28535	5.93785
	p-value		0.278765		0.300643		0.363596		0.128757		0.107958
Time remaining attached to the grid
	Before lesion		5 dpl		12 dpl		19 dpl		30 dpl
	Control	H8KO	Control	H8KO	Control	H8KO	Control	H8KO	Control	H8KO
average	28.8542	28.5833	23.7143	23.6786	24.4643	21.1429	28.5714	27.5357	28.1071	28.0714
1	29.5	30	20.5	8.75	19.25	24	30	26	23.5	29
2	30	30	30	30	26.25	23.25	30	30	30	30
3	30	30	30	27	30	27	30	30	30	30
4	16.75	28.25	18.5	26.75	25.5	28	30	26.75	30	28.25
5	30	27.25	20.75	30	30	17.25	20	30	25.25	30
6	30	27.5	24.75	27.5	18.5	17.5	30	30	28	30
7	30	30	21.5	15.75	21.75	11	30	20	30	19.25
8	30	30
9	30	30
10	30	20.75
11	30	29.25
12	30	30
ST ERROR	1.10116	0.77321	1.76813	3.08882	1.79734	2.31574	1.42857	1.41466	1.02041	1.49275
p-value		0.421162		0.992159		0.139662		0.307901		0.492283
von Frey test
	Before lesion				3 dpl				5 dpl				10 dpl				12 dpl				19 dpl				30 dpl
	Left side		Right side		Contralateral		Crushed		Contralateral		Crushed		Contralateral		Crushed		Contralateral		Crushed		Contralateral		Crushed		Contralateral		Crushed
Mechanical withdrawal threshold (g)	Ctrl	H8KO	Ctrl	H8KO	Ctrl	H8KO	Ctrl	H8KO	Ctrl	H8KO	Ctrl	H8KO	Ctrl	H8KO	Ctrl	H8KO	Ctrl	H8KO	Ctrl	H8KO	Ctrl	H8KO	Ctrl	H8KO	Ctrl	H8KO	Ctrl	H8KO
average	3.23333	3.45	3.33333	3.45	2.31667	2.05	10	10	1.98333	1.86667	10	9.33333	1.46667	1.18333	10	8.5	1.25	1.1	9.5	7	1.13333	0.933333	2.6	1.28333	0.933333	0.9	1	1
n1	4	4	4	4	4	4	10	10	4	4	10	10	2	2	10	10	1.4	1.4	10	8	1.4	1.4	6	2	1.4	1.4	1.4	1.4
n2	4	4	4	4	2	4	10	10	2	4	10	10	1.4	1.4	10	10	2	1.4	10	8	1.4	1.4	4	2	1	1.4	1	1.4
n3	2	4	4	4	2	2	10	10	2	1.4	10	8	1.4	1.4	10	6	1.4	1.4	10	6	1.4	1	4	2	1	1	1	1
n4	4	2	2	2	4	1.4	10	10	4	1.4	10	8	4	1	10	6	1.4	1	10	8	1	0.6	1.4	1	1	0.6	1	0.6
n5	4	4	2	4	2	2	10	10	2	1.4	10	8	1.4	1.4	10	10	1	1.4	10	8	1	1	1.4	1	1	1	1	1
n6	4	2	4	4	2	2	10	10	1.4	1.4	10	8	1	1.4	10	8	1.4	1.4	10	6	1	0.6	1.4	1	1	0.6	1	1
n7	4	4	4	4	2	1.4	10	10	2	1.4	10	10	1	1	10	8	1	1	8	6	1	1	1	1	1	1	1	1
n8	2	4	2	4	1.4	1.4	10	10	1.4	1.4	10	10	1	1	10	10	1	1	10	8	1	1	2	1.4	0.6	0.6	1	1
n9	4	4	4	2	2	1.4	10	10	1.4	1.4	10	10	1.4	1	10	10	1.4	0.6	10	4	1.4	0.6	2	1	1	1	1	1
n10	4	1.4	4	1.4	4	1	10	10	2	0.6	10	10	1.4	0.6	10	8	1.4	0.6	10	8	1	0.6	4	0.6	1	0.6	1	0.6
n11	1.4	4	2	4	1	2	10	10	0.6	2	10	10	0.6	1	10	8	0.6	1	6	6	1	1	2	1.4	0.6	0.6	0.6	1
n12	1.4	4	4	4	1.4	2	10	10	1	2	10	10	1	1	10	8	1	1	10	8	1	1	2	1	0.6	1	1	1
ST ERROR	0.331053	0.290376	0.284268	0.290376	0.307934	0.280827	0	0	0.301972	0.304843	0	0.284268	0.25146	0.102863	0	0.435194	0.101876	0.0870388	0.35887	0.389249	0.0568535	0.0828775	0.44176	0.138078	0.0666667	0.0870388	0.0492366	0.0696311
10 = no response
	On the crushed side a statistically significant two-way interaction was identified between time after lesion and knockout vs wildtype on mechanical force threshold F(2.54, 55.95) = 6.145, P = 0.002.
	. Post-hoc T-tests revealed differences at timepoints 5 dpl, 10 dpl, 12 dpl and 19 dpl with P = 0.028, P = 0.002, P < 0.001, P = 0.009, respectively. No significant two-way interactions were identified on the contra lateral side (F(2.84,62.39) = 0.549, P = 0.64).
	Crushed side		DFn	DFd	F	p		p<.05		ges			Contralateral side		DFn	DFd	F	p		p<.05		ges
	Effect												Effect
	1	Group		1.00	22.00	8559	8.00e-03		*		0.105		1	Group		1.00	22.00	0.288	5.97e-01				0.007
	2	Timepoint		1954-02-01	55.95	411385	1.67e-36		*		0.929		2	Timepoint		1984-02-01	62.39	55418	3.78e-17		*		0.549
	3	Group:Timepoint		1954-02-01	55.95	6145	2.00e-03		*		0.163		3	Group:Timepoint		1984-02-01	62.39	0.549	6.41e-01				0.012
	Average
		Before lesion	3 dpl	5 dpl	10 dpl	12 dpl	19 dpl	30 dpl
	Ctrl-Contralateral	3.23333	2.31667	1.98333	1.46667	1.25	1.13333	0.933333
	H8KO-Contralateral	3.45	2.05	1.86667	1.18333	1.1	0.933333	0.9
	Ctrl-Crushed	3.33333	10	10	10	9.5	2.6	1
	H8KO- Crushed	3.45	10	9.33333	8.5	7	1.28333	1
	ST ERROR	Before lesion	3 dpl	5 dpl	10 dpl	12 dpl	19 dpl	30 dpl
	Ctrl-Contralateral	0.331053	0.307934	0.301972	0.25146	0.101876	0.0568535	0.0666667
	H8KO-Contralateral	0.290376	0.280827	0.304843	0.102863	0.0870388	0.0828775	0.0870388
	Ctrl-Crushed	0.284268	0	0	0	0.35887	0.44176	0.0492366
	H8KO- Crushed	0.290376	0	0.284268	0.435194	0.389249	0.138078	0.0696311
		8 g				6 g				4 g				2 g				1.4 g
		Contra		Crush		Contra		Crush		Contra		Crush		Contra		Crush		Contra		Crush
	day where animal becomes responsive	Ctrl	H8KO	Ctrl	H8KO	Ctrl	H8KO	Ctrl	H8KO	Ctrl	H8KO	Ctrl	H8KO	Ctrl	H8KO	Ctrl	H8KO	Ctrl	H8KO	Ctrl	H8KO
	average	0	0	17.8333	9	0	0	18.4167	14.5833	0	0	19.9167	18.4167	3.33333	3.41667	22.6667	19	7.25	5.75	26.3333	21.75
	n1	0	0	19	12	0	0	19	19	0	0	30	19	10	10	30	19	12	12	30	30
	n2	0	0	19	12	0	0	19	19	0	0	19	19	3	10	30	19	10	10	30	30
	n3	0	0	19	5	0	0	19	10	0	0	19	19	0	3	30	19	10	5	30	30
	n4	0	0	19	5	0	0	19	10	0	0	19	19	10	0	19	19	12	3	19	19
	n5	0	0	19	5	0	0	19	19	0	0	19	19	3	3	19	19	10	5	19	19
	n6	0	0	19	5	0	0	19	12	0	0	19	19	3	0	19	19	5	5	19	19
	n7	0	0	12	10	0	0	19	12	0	0	19	19	3	3	19	19	10	3	19	19
	n8	0	0	19	12	0	0	19	19	0	0	19	19	0	3	19	19	3	3	30	19
	n9	0	0	19	12	0	0	19	12	0	0	19	12	3	3	19	19	5	3	30	19
	n10	0	0	19	10	0	0	19	19	0	0	19	19	5	0	30	19	10	0	30	19
	n11	0	0	12	10	0	0	12	12	0	0	19	19	0	3	19	19	0	10	30	19
	n12	0	0	19	10	0	0	19	12	0	0	19	19	0	3	19	19	0	10	30	19
	ST ERROR	0	0	0.786567	0.887625	0	0	0.583333	1.14454	0	0	0.916667	0.583333	1.01752	0.96498	1.56347	0	1.27994	1.09493	1.56347	1.43614
	p-value		#DIV/0!		9.46913e-08		#DIV/0!		0.00342164		#DIV/0!		0.0906439		0.476575		0.028444		0.191407		0.0420276
	8 g		6 g		2 g		1.4 g		1 g
	Ctrl	H8KO	Ctrl	H8KO	Ctrl	H8KO	Ctrl	H8KO	Ctrl	H8KO
Average	17.8333	9	18.4167	14.5833	22.6667	19	26.3333	21.75	28.9	22.3
ST ERROR	0.786567	0.887625	0.583333	1.14454	1.56347	0	1.56347	1.43614	1.1	1.68028
p-value		9.46913e-08		0.00342164		0.028444		0.0420276		0.00237962
