# Supplementary material for: Hypoxia-induced conversion of sensory Schwann cells into repair cells is regulated by HDAC8
Source: Nat Commun. 2025 Jan 9;16:515. doi: 10.1038/s41467-025-55835-9 (PMC11711395; doi:10.1038/s41467-025-55835-9)
Supplement: Supplementary file 6 — Source data [file 41467_2025_55835_MOESM6_ESM.zip › Source Data files/Data Figure S4.xlsx]

## Sheet: Figure S4
		Crushed
		Integrated density		Control 1	H8KO 1	Control 2	H8KO 2	Control 3	H8KO 3			Ctrl	H8KO
		image 1	NF	577434	710064	190443	297497	616640	2751658		average	8.65911	35.9721
			Surface in µm2	47625	27795	54309	49720	51236	39049		n1	8.78544	22.5168
		image 2	NF	263804		346496	1012373	241921	1382068		n2	5.33868	37.1992
			Surface in µm2	41414		48321	35259	45759	53292		n3	11.8532	48.2003
		image 3	NF	309300	625029		816463	48788			ST ERROR	1.88165	7.43955
			Surface in µm2	43170	32074		44537	37195			p value		0.023602
		image 4	NF	389457			2725226	869161
			Surface in µm2	41071			51182	46032
		image 5	NF				763070	931964
			Surface in µm2				46756	45908
		image 6	NF				4609121	909063
			Surface in µm2				50037	46035
		image 7	NF					250120
			Surface in µm2					46240
			Average NF per µm2	8.78544	22.5168	5.33868	37.1992	11.8532	48.2003
		Contralateral
		Integrated density		Control 1	H8KO 1	Control 2	H8KO 2	Control 3	H8KO 3			Ctrl	H8KO
		image 1	NF	1784471	1913398	1473196	1481473	2766206	3637080		average	54.8758	53.3265
			Surface in µm2	51722	47248	43003	49163	52168	41214		n1	52.8481	58.0265
		image 2	NF	6403069	3142615	2957107	1753384	2438652	2498125		n2	32.663	42.449
			Surface in µm2	46792	48797	50111	35924	43367	49010		n3	79.1162	59.5039
		image 3	NF	2436608	3122814	1454177	867558	7726708	2022167		ST ERROR	13.4482	5.45542
			Surface in µm2	52476	48534	51780	35501	48262	51466		p value		0.460061
		image 4	NF	1648612	2228065	1938437	714940	2258865
			Surface in µm2	54919	45077	54109	28903	47951
		image 5	NF	4333800	3420856	892176	3398588
			Surface in µm2	47574	47869	47543	40397
		image 6	NF	922524		946777
			Surface in µm2	53295		47257
		image 7	NF	2158226
			Surface in µm2	44018
		image 8	NF	958520
			Surface in µm2	54602
			Average NF per µm2	52.8481	58.0265	32.663	42.449	79.1162	59.5039
			NF density / µm2	Contralateral		Crushed
				Ctrl	H8KO	Ctrl	H8KO
			average	54.8758	53.3265	8.65911	35.9721
			n1	52.8481	58.0265	8.78544	22.5168
			n2	32.663	42.449	5.33868	37.1992
			n3	79.1162	59.5039	11.8532	48.2003
			St ERROR	13.4482	5.45542	1.88165	7.43955
			p value		0.460061		0.023602
