# Supplementary material for: Hypoxia-induced conversion of sensory Schwann cells into repair cells is regulated by HDAC8
Source: Nat Commun. 2025 Jan 9;16:515. doi: 10.1038/s41467-025-55835-9 (PMC11711395; doi:10.1038/s41467-025-55835-9)
Supplement: Supplementary file 6 — Source data [file 41467_2025_55835_MOESM6_ESM.zip › Source Data files/Data Figure 2'.xlsx]

## Sheet: Fig. 2a
Control 1			Control 2			Control 3			Control 4			H8KO 1			H8KO 2			H6KO 3			H8KO 4
N1	2275.88		N1	2216.37		N1	1796.36		N1	1990.8		N1	2403.95		N1	3625.48		N1	2726.44		N1	3398.76
N2	2049.05		N2	1403.8		N2	978.186		N2	1343.14		N2	2586.49		N2	3670.3		N2	2194.95		N2	3203.03
N3	2579.59		N3	1705.52		N3	1639.94		N3	1371.31		N3	3039.56		N3	3216.05		N3	1116.66		N3	2780.68
N4	1900.64		N4	1706.17		N4	832.058		N4	1494.73		N4	3241.02		N4	2848.3		N4	1490.3		N4	2704.85
N5	865.563		N5	1629.88		N5	1784.22		N5	905.107		N5	2949.22		N5	2138.61		N5	1804.28		N5	2760.74
N6	1662.04		N6	1584.66		N6	1580.83		N6	1359.22		N6	2221.94		N6	1240.47		N6	1279.45		N6	2809.36
N7	1175.66		N7	1604.4		N7	2038.3		N7	1371.84		N7	2342.63		N7	2106.25		N7	3288.06		N7	2878.43
N8	1260.1		N8	1449.38		N8	1232.72		N8	1427.25		N8	2012.47		N8	1804.59		N8	2878.83		N8	3280.97
N9	1395.28		N9	1577.65		N9	2196.71		N9	1774.96		N9	1917.65		N9	2591.05		N9	3123.03		N9	3313.95
N10	1352.78		N10	1369.74		N10	1954.68		N10	1411.39		N10	2052.61		N10	2997.08		N10	3454.01		N10	2759.11
N11	1468.76		N11	875.204		N11	2600.63		N11	1485.87		N11	2255.81		N11	2961.94		N11	2627.02		N11	3738.84
N12	1739.7		N12	1477.9		N12	1596.46		N12	1756.94		N12	2470.19		N12	2648.24		N12	2868.88		N12	3032.61
N13	1977.24		N13	2681.91		N13	1123.03		N13	369.838		N13	1858.95		N13	2262.04		N13	2731.02		N13	2266.15
N14	945.383		N14	2857.22		N14	1031.51		N14	513.728		N14	1801.15		N14	2052.27		N14	2802.99		N14	2468.03
N15	1934.62		N15	2051.02		N15	1538.76		N15	2950.25		N15	1990.39		N15	2197.35		N15	2427.53		N15	2754.03
N16	1421.38		N16	859.408		N16	1379.79		N16	2851.6		N16	1711.04		N16	2536.82		N16	2214.87		N16	3097.63
N17	1197.71		N17	2379.01		N17	1938.98		N17	1663.36		N17	2918.67		N17	2028.19		N17	1965.45		N17	3187.23
N18	328.297		N18	2052.04		N18	966.286		N18	4338.61		N18	2860.16		N18	3239.63		N18	1508.54		N18	3808.37
N19	1451.35		N19	3457.64		N19	1771.04		N19	2501.39		N19	2699.75		N19	3576.02		N19	1980.04		N19	2983.9
N20	617.326		N20	3686.02		N20	1160.66		N20	4192.77		N20	2324.57		N20	3228.65		N20	1489.57		N20	2267.96
N21	438.599		N21	2769.83		N21	2985.81		N21	3642.59		N21	2824.47		N21	2486.15		N21	1440.58		N21	3860.41
N22	907.627		N22	2617.18		N22	2176.88		N22	4234.99		N22	3461.05		N22	2379.73		N22	2434.16		N22	4046.46
N23	955.981		N23	3530.34		N23	1404.92		N23	3949.61		N23	2429.78		N23	3077.27		N23	2068.59		N23	4619.92
N24	1541.7		N24	1160.7		N24	786.183		N24	3754		N24	3412.38		N24	2028.51		N24	1554.56		N24	4314.94
N25	1604.02		N25	1203.93		N25	700.316		N25	3116.5		N25	3574.07		N25	2786.69		N25	1524.55		N25	4267.24
N26	1686.52		N26	1126.11		N26	753.628		N26	2985.19		N26	3120.92		N26	2385.63		N26	2204.7		N26	4179.05
N27	1529.44		N27	942.855		N27	703.387		N27	5181.3		N27	3827.61		N27	1934.04		N27	1545.24		N27	4074.04
N28	1378.42		N28	1061.29		N28	774.527		N28	5013.2		N28	3641.66		N28	2157.47		N28	2396.28		N28	1763.79
N29	1734.57		N29	617.325		N29	941.328		N29	4758.56		N29	3662.56		N29	1721.11		N29	1721.69		N29	2506.38
N30	1662.46		N30	515.98		N30	925.22		N30	4235.4		N30	3211.29		N30	1882.04		N30	2128.78		N30	4655.64
N31	2029.79		N31	356.624		N31	696.974		N31	4560.49		N31	3250.75		N31	1742.78		N31	3147.68		N31	4747.47
N32	2030.57		N32	857.381		N32	917.219		N32	4894.35		N32	3022.62		N32	1843.76		N32	1839.48		N32	3531.71
N34	2503.17		N34	806.847		N34	888.324		N34	5862.52		N34	3163.68		N34	2584.07		N33	1601.91		N33	3327.09
N35	2538.89		N35	478.196		N35	925.221		N35	4626.34		N35	2761.15		N35	2540.48		N34	1960.73		N34	3286.13
N36	2896.55		N36	726.926		N36	1230.53		N36	4283.31		N36	2326.24		N36	2793.42		N35	1793.77		N35	3035.76
N37	3202.16		N37	721.61		N37	965.222		N37	1391.3		N37	3326.27		N37	2898.27		N36	1833.31		N36	2787.48
N38	3106.34		N38	589.327		N38	1133.63		N38	911.116		N38	3848.58		N38	3338.82		N37	2149.84		N37	2596.54
N39	462.215		N39	1558.25		N39	1282.71		N39	1435.7		N39	3580.42		N39	4039.53		N38	1934.59		N38	2634.9
N40	1027.47		N40	1142.92		N40	1891.09		N40	3.347		N40	1410.1		N40	3675.19		N39	1934.94		N39	3027.99
N41	1211.54		N41	2181.74		N41	2209.53		N41	1034.74		N41	2694.86		N41	3572.69		N40	2138.72		N40	2566.15
N42	1361.62		N42	626.657		N42	1620.84		N42	1128.18		N42	2121.16		N42	3695.35		N41	2123.03		N41	2612.14
N43	1704.5		N43	321.703		N43	1340.13		N43	956.155		N43	2375.89		N43	4034.38		N42	2103.79		N42	2905.6
N44	1819.45		N44	1118.12		N44	448.065		N44	1443.46					N44	3076.06		N43	1711.07		N43	2181.91
N45	1329.63		N45	942.816		N45	1703.99		N45	1933.04					N45	3996.55		N44	2062.79		N44	2270.93
N46	973.705		N46	1765.71		N46	2784.57		N46	1498.97					N46	3798.05		N45	2307.21		N45	2005.17
N47	1105.83		N47	990.341		N47	2368.4		N47	2632.38					N47	3482.94		N46	1713.13		N46	2950.73
N48	1981.32		N48	1102.6					N48	1513.29					N48	3209.63		N47	2239.05		N47	2563.73
N49	1388.61		N49	2960.31					N49	1029.99					N49	2440.22		N48	2199.02		N48	2475.34
N50	997.918		N50	801.622					N50	2792.44					N50	2087.64		N49	1383.55		N49	1848.85
N51	1119.93		N51	400.099					N51	2629.66					N51	2632.42		N50	1349		N50	1883.31
N52	1128.48		N52	361.252					N52	2077.91					N52	2626.17		N51	2350.6		N51	2178.39
N53	1249.57								N53	3821.78					N53	2615.35		N52	2756.95		N52	1838.18
N54	1761.8								N54	4297.27					N54	3476.53		N53	2823.35
N55	2185.21								N55	1824.04					N55	4042.3		N54	2366.36
N56	1952.38								N56	2147.76					N56	4182.35		N55	1679.08
N57	2158.05														N57	3569.67		N56	2032.67
N58	2781.88														N58	3482.24		N57	1436.84
N59	1814.72														N59	1234.37		N58	2207.11
N60	1125.93														N60	2400.97		N59	1116.45
N61	1809.57														N61	1643.56		N60	1125.46
N62	1685.6														N62	2520.52		N61	936.056
N63	1642.79														N63	4252.15		N62	568.383
															N64	4499.2
															N65	4111.53
															N66	3538.55
															N67	4070.22
															N68	3362.27
															N69	3319.23
															N70	2088.03
	Control		H8 KO
1	1598.79	1	2731.09
2	1470.23	2	2874.28
3	1428.26	3	2030.92
4	2521.36	4	3019.96
average	1754.66		2664.06
ST ERROR	158.072		134.19
p value	0.0362556
	Ctrl	H8KO
average	1754.66	2664.06
ST ERROR	158.072	134.19
p value	0.0362556
					Control					H8KO
			Distance to the lesion site		1.5 mm	2.5 mm	3.5 mm			1.5 mm	2.5 mm	3.5 mm
			number of axons	Average	27	10.75	4.75			52.75	30.25	9
				Control 1	33	7	0		H8KO 1	42	24	6
				Control 2	21	8	2		H8KO 2	67	45	18
				Control 3	20	3	0		H8KO 3	50	12	0
				Control 4	34	25	17		H8KO 4	52	40	12
				ST ERROR	3.2596	4.21863	3.55976			4.51906	6.54193	3.3541
				p-value	0.00710115	0.0365583	0.240103
						1.5 mm		2.5 mm		3.5 mm
						Ctrl	H8KO	Ctrl	H8KO	Ctrl	H8KO
					average	27	52.75	10.75	30.25	4.75	9
					ST ERROR	3.2596	4.51906	4.21863	6.54193	3.55976	3.3541
					p-value		0.00710115		0.0365583		0.240103

## Sheet: Fig. 2b
			Control		H8KO
		1	2731.28	1	2267.75			3dpl
		2	3109.95	2	1488.16			Ctrl	H8KO
		3	2028.73	3	2692.58		Average	2499.5	2196.63
		4	2128.06	4	2338.03		ST-error	255.923	253.795
	Average		2499.5		2196.63
	ST-error		255.923		253.795
	p-value				0.216468
length in µm	Control 1	Control 2	Control 3	Control 4	H8KO 1	H8KO 2	H8KO 3	H8KO 4
axon 1	1890.45	1957.97	3477.34	1584.27	2962.98	1528.73	1825.35	2557.09
axon 2	1806.7	3882.25	1993.08	2108.25	3466.99	1648.34	1801.33	2386.81
axon 3	1319.77	3137.12	2464.72	2105.05	2814.58	1499.85	1687.89	2193.06
axon 4	2078.87	3228.18	2372.09	1286.45	4214.84	1240.07	1273.17	1401.3
axon 5	2913.91	3154.86	1406.86	1919.92	3838.51	2598.39	1199.33	2337.39
axon 6	1292.79	2911.08	2468.7	1178.64	3053.87	1575.7	2946.9	2775.76
axon 7	5.889	3184.03	2364.12	1320.21	4355.7	2086.46	1737.27	2471.32
axon 8	2531.37	3569.58	2173.21	2160.98	2369.65	2633.81	2609.16	3366.66
axon 9	3177.66	3909.47	2500.86	2310.55	4098.56	2627.87	2235.41	3418
axon 10	1669.7	4066.36	1315.37	1717.66	2770.87	2461.42	2171.69	1673.46
axon 11	2561.26	3716.71	1749.45	1815.99	2830.31	2288.35	2149.67	1943.83
axon 12	2891.38	3910.71	1765.55	1995.86	1994.18	1728.31	1606.52	2707.78
axon 13	3550.77	4216.61	2086.89	2119.95	3522.23	2910.05	2089.44	3531.88
axon 14	1562.05	2939.27	2154.84	2217.8	3645.75	2166.77	2239.75	3616.92
axon 15	3594.41	4257.57	1917.66	2055.21	2567.37	2158.49	1814.51	2700.67
axon 16	1807.9	4339.82	1834.48	2129.98	2180.49	1368.04	2297.99	2077.91
axon 17	1039.64	4370.94	3334.01	1957.26	2989.1	1365.54	1874.53	2628.8
axon 18	2282.57	4123.04	1513.31	2169.39	2082.21	1972.24	1078.03	3875.72
axon 19	1130.52	4906.14	2637.5	2124.32	2867.86	1770.36	833.654	2121.9
axon 20	2386.12	4890.12	2765.93	1809.32	1740.11	1045.82	741.381	1265.85
axon 21	2650.24	4611.76	3474.33	1683.18	3064.42	2755.23	1304.54	2757.33
axon 22	2409.44	4274.23	1619	2070.53	2744.23	949.94	2523.89	1260.68
axon 23	2598	3577.18	2516.34	2464.68	3609.28	1488	3704.57	1823.22
axon 24	4107.91	3310.27	2776.45	2174.08	2803.6	1697.43	3648.46	973.558
axon 25	2489.38	3793.82	2561.23	1941.56	2879.49	2616.24	4300.93	857.298
axon 26	3320.86	4783.44	1648.26	2229.56	2774.13	2532.17	4424.29	1534.42
axon 27	3365.25	4459.84	2971.37	1333.05	4452.25	1304.06	3658.37	1088.16
axon 28	3456.19	2803.93	2842.54	1954.14	4206.22	602.285	3729.57	3004.93
axon 29	3654.67	1441.43	1524.75	1980.51	4293.12	439.086	3120.52	1967.31
axon 30	3797.12	1882.32	2171.62	1708.42	3580.98	3237.8	2946.42	3387.76
axon 31	3006.32	2250.13	1991.51	2774.62	2343.46	2142.54	2876.91	3104.14
axon 32	3269.24	3026.05	1319.43	2608.74	2048.49	2662.13	2785.25	3295.83
axon 33	1955.08	1654.27	1242.89	3010.71	1904.1	2125.06	2752.35	2267.24
axon 34	3148	2343.06	1420.4	1778.95	1187.31	1697.01	3024.04	2741.68
axon 35	3439.61	2445.7	1651.47	1837.26	1210.57	1165.1	4436.81	1572.11
axon 36	3314.79	2695.11	1937.96	1641.94	942.014	1330.22	3897.39	2187.08
axon 37	2434.98	2318.31	1927.61	2562.74	1186.79	1068.46	3308.55	1913.7
axon 38	3175.78	1660.56	1575.4	1828.59	941.558	1161.82	3576.36	2167.6
axon 39	4002.09	2938.58	957.404	1560.09	806.601	639.796	2622.12	2261.82
axon 40	3750.58	2664.92	1902.14	2224.11	789.5	677.365	3186.75	1607.12
axon 41	3925.25	2313.32	2392.79	2280.78	1739.76	894.334	3592.5	2941.78
axon 42	2008.05	2355.31	1368.44	3460.99	570.876	1464.28	3.476	1795.6
axon 43	2278.53	2049.01	1789.13	2445.13	571.764	1360.06	3269.54	2758.88
axon 44	3411.06	2704.46	1375.94	3180.15	708.242	1296.63	4242.89	863.741
axon 45	3405.45	2720.31	1197.95	3610.89	407.527	1165.2	4046.52	1422.18
axon 46	2981.84	1922.44	1515.23	2957.43	336.172	912.867	3850.06	908.058
axon 47	2944.24	2142.44	1382.63	1962.68	1006.15	996.223	4492.09	937.417
axon 48	2252.25	1446.39		2794.53	857.45	1120.62	3101.72	2343
axon 49	3095.29	1127.05			1087.77	1158.34	3460.07	2216.53
axon 50	3197.2				937.947	1416.31	3182.9	1766.82
axon 51	3201.47				831.659	1042.53	3296.5	3054.02
axon 52	3102.09				733.41	776.641	3316.91	2850.62
axon 53	3256.83					743.291	2014.53	2868.79
axon 54	2963.14					643.405	2091.67	3005.03
axon 55	3158.39					1188.56	1683.69	2219.67
axon 56	3195.2					1179.81	2455.42	3370.66
axon 57	2611.89					617.356	1932.52	2783.74
axon 58	3092.15					549.694	2195.95	3110.96
axon 59	2948.82					631.781	3513.76	2723.14
axon 60	3071.03					430.424	3771.03	3316.88
axon 61	3700.56					1393.12		2776.69
axon 62	1897.57					1299.77		1303.95
axon 63	4047.64					1834.2		2629.98
axon 64	3236.17					1031.56		2225.43
axon 65	3723.83					617.222		2844.52
axon 66	2479.79							2447.08
axon 67	1692.28
axon 68	2884.31
axon 69	2850.62
axon 70	2983.53
axon 71	1468.62
axon 72	3216.64
axon 73	1296.35
axon 74	4038.86
axon 75	1683.48
axon 76	1308.22
axon 77	3732.83
axon 78	1417.24
axon 79	3172.84
Average	2731.28	3109.95	2028.73	2128.06	2267.75	1488.16	2692.58	2338.03
absolute nbr		Distance to the lesion site		1.5 mm	2.5 mm	3.5 mm		absolute nbr		Distance to the lesion site		1.5 mm	2.5 mm	3.5 mm
		nbr axons	Average	64.75	34	6.25				nbr axons	Average	91.25	39.5	14
		Control 1		52	24	0				H8KO 1		118	42	14
		Control 2		90	48	11				H8KO 2		71	35	1
		Control 3		52	17	5				H8KO 3		94	55	34
		Control 4		65	47	9				H8KO 4		82	26	7
			ST Error	7.75705	6.86477	2.10283					ST Error	8.72765	5.29741	6.2149
		p.value ctrl-KO		0.0484809	0.301309	0.172893
					Distance to the lesion site		1.5 mm		2.5 mm		3.5 mm
							Ctrl	H8KO	Ctrl	H8KO	Ctrl	H8KO
						nbr axons	64.75	91.25	34	39.5	6.25	14
						ST Error	7.75705	8.72765	6.86477	5.29741	2.10283	6.2149

## Sheet: Fig. 2c
		Control 1	Control 2	Control 3
	Nber of HDAC8+ SCs	25	94	52
	Nber of HDAC8+ SCs around Stathmin-2+ axons	25	92	47
	Nber of HDAC8+ SCs around Stathmin-2- axons	0	2	5	average	St ERROR	p value
	% of HDAC8+ SCs around Stathmin-2+ axons	100	97.8723	90.3846	96.0857	2.91594	2.37229e-05
	% of HDAC8+ SCs around Stathmin-2- axons	0	2.12766	9.61538	3.91435	2.91594
	HDAC8+ SCs surrounding STMN2+ axons	HDAC8+ SCs surrounding STMN2- axons
Mean	96.0857	3.91435
ST ERROR	2.91594	2.91594

## Sheet: quantification in text
			Control 1	Control 2	Control 3
	% of HDAC8+ nuclei		63.4146	53.8462	43.9614
	Nber of HDAC8+ nuclei		52	49	91
	Total nber of nuclei		82	91	207
		average	53.7407
		ST ERROR	5.61593
