# Supplementary material for: Hypoxia-induced conversion of sensory Schwann cells into repair cells is regulated by HDAC8
Source: Nat Commun. 2025 Jan 9;16:515. doi: 10.1038/s41467-025-55835-9 (PMC11711395; doi:10.1038/s41467-025-55835-9)
Supplement: Supplementary file 6 — Source data [file 41467_2025_55835_MOESM6_ESM.zip › Source Data files/Data Figure S5.xlsx]

## Sheet: Fig. S2a
	g ratio, 30 dpl
		Ctrl 1	Ctrl 2	Ctrl 3	H8KO 1	H8KO 2	H8KO 3
	Average	0.771462	0.804204	0.799058	0.791397	0.766726	0.791659
		Ctrl	H8KO
	Average	0.791575	0.783261
	1	0.771462	0.791397
	2	0.804204	0.766726
	3	0.799058	0.791659
	std error	0.0101655	0.00826751
	p Value		0.280111
		axon number	1	2	3	4	5	6	7	8	9	10	11	12	13	14	15	16	17	18	19	20	21	22	23	24	25	26	27	28	29	30	31	32	33	34	35	36	37	38	39	40	41	42	43	44	45	46	47
	Ctrl 1	g ratio	0.736055	0.673875	0.778965	0.788417	0.740144	0.754091	0.798857	0.753521	0.804339	0.829763	0.746808	0.777806	0.775885	0.803944	0.726181	0.752872	0.72938	0.787543	0.75097	0.641255	0.886542	0.73255	0.789018	0.759621	0.682259	0.78146	0.713233	0.690951	0.718562	0.731434	0.841241	0.784048	0.738148	0.717088	0.829539	0.843081	0.78666	0.845926	0.850564	0.768758	0.795871	0.779416	0.773388	0.854584	0.797883	0.75463	0.858279
		Axon diameter	3.1159	1.59802	3.41166	4.68003	2.629	3.33117	3.97816	2.68392	2.34959	2.85503	2.15351	1.39846	2.71009	2.10105	2.49831	2.45301	1.81738	2.60223	2.48466	1.77406	6.78928	2.54302	2.98228	2.43292	2.47972	2.77658	1.81678	2.06404	2.55463	2.72225	2.9593	2.53923	2.14648	2.99239	1.89752	3.43833	2.26007	5.58511	5.42272	3.34754	4.12275	4.0132	3.41612	3.24026	2.92488	2.47257	3.84984
		axon number	1	2	3	4	5	6	7	8	9	10	11	12	13	14	15	16	17	18	19	20	21	22	23	24	25	26	27	28	29	30	31	32	33	34	35	36	37	38	39	40	41	42	43	44	45	46	47
	Ctrl 2	g ratio	0.808407	0.796489	0.83066	0.855836	0.770505	0.814946	0.804707	0.839687	0.874379	0.801929	0.881002	0.759015	0.829128	0.791908	0.857183	0.712413	0.827549	0.766068	0.846437	0.860643	0.813833	0.740638	0.739787	0.806342	0.775643	0.77709	0.791734	0.790308	0.759169	0.785432	0.8359	0.838549	0.838398	0.873412	0.849128	0.722419	0.796326	0.805203	0.73847	0.87224	0.750604	0.793444	0.732808	0.866541	0.85439	0.784684	0.778558
		Axon diameter	2.63393	3.69885	4.05399	5.51413	2.80534	4.09803	3.99413	4.92433	4.61778	2.92037	2.70306	1.73658	4.77373	2.45934	3.94671	1.99167	2.20706	2.76641	3.74799	2.83133	5.50815	2.43815	2.97151	3.30283	2.26037	3.31163	4.4074	4.04256	3.35379	2.86196	3.60769	3.01525	3.55956	2.8501	3.88192	2.24906	2.72549	2.8001	2.09853	6.85711	3.03979	4.04405	2.93986	6.71282	6.09229	5.2554	4.25722
		axon number	1	2	3	4	5	6	7	8	9	10	11	12	13	14	15	16	17	18	19	20	21	22	23	24	25	26	27	28	29	30	31	32	33	34	35	36	37	38	39	40	41	42	43	44	45	46	47
	Ctrl 3	g ratio	0.74844	0.648918	0.800283	0.770056	0.782197	0.839312	0.785949	0.867418	0.848392	0.789295	0.761292	0.786687	0.819966	0.83652	0.802094	0.770464	0.771767	0.83113	0.794444	0.728952	0.764535	0.823025	0.790276	0.762337	0.845829	0.762537	0.787591	0.794363	0.88598	0.789842	0.85258	0.8456	0.86334	0.703738	0.802862	0.826996	0.826764	0.783907	0.832461	0.823394	0.717338	0.806985	0.792632	0.843095	0.85106	0.798527	0.861434
		Axon diameter	4.0923	2.42101	3.49873	3.1946	4.62675	3.65105	3.31078	7.06949	6.52307	4.42683	2.74812	3.44266	5.95939	5.97905	3.08071	4.36473	2.49766	2.04161	1.86612	3.86622	3.38255	5.20781	3.54005	2.90652	5.60604	4.2651	2.65511	3.84618	8.36006	4.77186	6.04235	7.27897	7.53419	2.91863	1.98175	3.48044	5.12038	4.05278	5.87558	5.41261	2.5192	3.20242	2.85269	2.22578	3.5569	5.4916	6.03802
		axon number	1	2	3	4	5	6	7	8	9	10	11	12	13	14	15	16	17	18	19	20	21	22	23	24	25	26	27	28	29	30	31	32	33	34	35	36	37	38	39	40	41	42	43	44	45	46	47
	H8KO 1	g ratio	0.825981	0.824832	0.801813	0.684794	0.756766	0.791948	0.747592	0.729718	0.723685	0.718751	0.717063	0.819014	0.763211	0.809617	0.867156	0.879071	0.800241	0.764576	0.759448	0.772176	0.759659	0.785886	0.788459	0.789282	0.808632	0.775826	0.729671	0.808791	0.796731	0.797066	0.805235	0.846348	0.802359	0.797881	0.81191	0.765235	0.781824	0.804928	0.858439	0.805158	0.780683	0.844626	0.832859	0.823553	0.808314	0.854762	0.823721
		Axon diameter	2.44369	5.82509	3.77307	2.05093	2.81117	4.3119	4.0449	2.74787	2.60607	2.34146	2.20068	3.60841	3.58356	2.16116	3.93938	2.05804	3.89076	2.89745	3.84184	3.43115	2.62755	2.97271	4.01524	3.81844	3.34278	4.72404	2.43317	2.89625	4.00266	5.15283	6.29974	6.29709	5.17611	4.02601	3.54302	3.11326	3.92199	3.98654	3.05719	2.97669	2.16103	4.70984	5.54436	4.52134	3.95548	5.54269	3.31763
		axon number	1	2	3	4	5	6	7	8	9	10	11	12	13	14	15	16	17	18	19	20	21	22	23	24	25	26	27	28	29	30	31	32	33	34	35	36	37	38	39	40	41	42	43	44	45	46	47
	H8KO 2	g ratio	0.757746	0.784841	0.881219	0.756667	0.701429	0.786642	0.732668	0.866344	0.798943	0.758202	0.772605	0.837743	0.704638	0.713139	0.726706	0.700958	0.738736	0.781223	0.803774	0.789017	0.873687	0.73948	0.675504	0.773617	0.841764	0.726654	0.765581	0.726634	0.763986	0.776877	0.702585	0.718864	0.776099	0.692946	0.765287	0.666911	0.808923	0.795662	0.774779	0.768148	0.753595	0.802363	0.789686	0.854132	0.706071	0.751092	0.861441
		Axon diameter	2.8945	4.33682	6.67993	2.71251	2.85859	4.08208	2.99498	6.74803	3.20953	4.31474	3.26019	5.10974	3.11446	2.56251	2.96568	3.3432	3.61581	2.817	3.42068	4.53215	5.902	2.29112	2.5192	3.49644	5.4447	2.59909	3.30963	2.90382	3.68085	2.38859	1.85451	2.44658	3.50487	2.64325	2.49447	3.19375	4.91703	4.33857	4.65346	2.54098	2.72706	6.03213	4.47219	7.22494	2.26176	2.11134	3.82236
		axon number	1	2	3	4	5	6	7	8	9	10	11	12	13	14	15	16	17	18	19	20	21	22	23	24	25	26	27	28	29	30	31	32	33	34	35	36	37	38	39	40	41	42	43	44	45	46	47
	H8KO 3	g ratio	0.837574	0.794571	0.806483	0.884094	0.815325	0.863232	0.80481	0.825875	0.821901	0.778395	0.771272	0.684602	0.790955	0.694404	0.768995	0.774135	0.804127	0.842658	0.767829	0.813181	0.728297	0.806754	0.729537	0.82259	0.839098	0.818052	0.850714	0.812643	0.811231	0.863451	0.736486	0.773209	0.784561	0.739589	0.812726	0.769091	0.832986	0.802958	0.844433	0.805402	0.83883	0.717188	0.716766	0.777663	0.701279	0.768099	0.749167
		Axon diameter	2.92266	2.40561	2.87928	3.44127	2.12572	4.24387	4.65197	2.23684	3.85889	2.91688	3.47262	2.65132	4.30517	2.83873	3.87952	1.82346	3.04383	4.97649	2.74608	2.47409	2.5092	2.99299	2.32775	2.12296	2.96772	2.73242	6.06508	5.311	3.39362	5.71634	2.6515	2.93577	3.97876	2.58658	5.30515	1.80517	3.4938	3.46245	3.04064	3.03102	2.22523	2.78326	2.19473	2.50758	2.20081	1.97423	1.76479
[truncated: 4 more columns]

## Sheet: Fig. S2b
	Krox20 - 30 dpl	Ctrl		H8KO
		CO	CR	CO	CR
	Average	3.54023	5.57655	1.99445	2.19317
	N1	1.53792	1.47652	3.15165	2.34045
	N2	8.01463	14.1307	2.1127	3.70475
	N3	1.06815	1.12241	0.719	0.5343
	ST error	2.24131	4.27831	0.70473	0.918188
				Crushed
	CR vs CR nom. CO	Ctrl	H8KO	Ctrl	H8KO
	Average	1.258	1.07976	1	0.858318
	N1	0.96008	0.74261	0.76318	0.59031
	N2	1.76312	1.75356	1.40152	1.39393
	N3	1.0508	0.743116	0.835296	0.590712
	ST error	0.253913	0.3369	0.201839	0.267806
	P-value		0.347194		0.347194
	Oct6 - 30 dpl	Ctrl		H8KO
		CO	CR	CO	CR
	Average	1.2026	0.842167	1.3545	0.980835
	N1	0.787401	0.737975	1.13255	0.795211
	N2	1.38353	0.674499	1.55099	1.42787
	N3	1.00628	0.716333	1.08168	0.752814
	N4	1.63319	1.23986	1.65276	0.947447
	ST error	0.189094	0.133217	0.1447	0.154759
				Crushed
	CR vs CR norm. CO	Ctrl	H8KO	Ctrl	H8KO
	Average	0.723945	0.722993	1	1.06763
	N1	0.937229	0.702141	1.29461	0.969882
	N2	0.487521	0.920619	0.673423	1.27167
	N3	0.711866	0.695964	0.983315	0.96135
	N4	0.759163	0.57325	1.04865	0.791842
	ST error	0.092544	0.072252	0.127833	0.0998032
	P-value		0.496899		0.496899
	Sox10 - 30 dpl	Ctrl		H8KO
		CO	CR	CO	CR
	Average	#DIV/0!	0.530856	#DIV/0!	0.680213
	N1	#DIV/0!	0.350034	#DIV/0!	0.627521
	N2	#DIV/0!	0.772164	#DIV/0!	1.03906
	N3	#DIV/0!	0.724593	#DIV/0!	0.581038
	N4	#DIV/0!	0.491774	#DIV/0!	0.349653
	N5	#DIV/0!	0.461164	#DIV/0!	0.607694
	N6	#DIV/0!	0.835838	#DIV/0!	1.40063
	ST error	#DIV/0!	0.0804247	#DIV/0!	0.155895
		Crushed
	CR vs CR	Ctrl	H8KO		Contralateral signal too low, not normalized to contralateral
	Average	1	1.26623
	N1	0.623836	1.11838
	N2	1.37616	1.85183
	N3	1.19141	0.955366
	N4	0.808595	0.574914
	N5	0.711123	0.937075
	N6	1.28888	2.1598
	ST error	0.132057	0.248069
	P-value		0.1829
	P0, 30dpl	Ctrl		H8KO
		CO	CR	CO	CR
	Average	1.10016	1.44063	0.871565	0.898523
	N1	1.3435	0.99565	1.10618	0.248123
	N2	1.30462	0.80801	2.52368	3.22555
	N3	0.646398	0.633435	0.45338	0.494478
	N4	0.894319	0.391758	0.881097	0.721022
	N5	1.66851	6.5455	0.483358	0.592171
	N6	1.03922	0.382484	0.439157	0.678721
	N7	0.804569	0.327587	0.21411	0.329595
	ST error	0.134819	0.855906	0.297986	0.393358
		Crushed				Crushed
	CR vs CR norm. CO	Ctrl	H8KO		CR vs CR norm. CO	Ctrl	H8KO
	Average	1.06809	1.10306		Average	1	1.03274
	N1	0.741086	0.224307		N1	0.693845	0.210008
	N2	0.619347	1.27812		N2	0.579866	1.19664
	N3	0.979946	1.09065		N3	0.917479	1.02113
	N4	0.438051	0.818323		N4	0.410128	0.766159
	N5	3.92296	1.22512		N5	3.67289	1.14702
	N6	0.368051	1.54551		N6	0.344589	1.44699
	N7	0.407159	1.53937		N7	0.381205	1.44124
	ST error	0.482804	0.174922		ST error	0.452027	0.163772
	P-value		0.473414		P-value		0.473414
	MBP, 30dpl	Ctrl		H8KO
		CO	CR	CO	CR
	Average	3.7183	1.41844	3.63597	2.61163
	N1	3.12818	0.596856	3.07537	0.205443
	N2	4.42682	0.563993	9.95606	11.5456
	N3	3.93054	3.60746	2.55289	1.60401
	N4	7.15066	0.540122	5.50782	0.626685
	N5	0.783237	2.2472	1.51653	0.565437
	N6	2.43165	1.17416	1.38717	1.48206
	N7	4.17704	1.19931	1.45597	2.25219
	ST error	0.742532	0.429918	1.1876	1.51306
		Crushed				Crushed
	CR vs CR norm. CO	Ctrl	H8KO		CR vs CR norm. CO	Ctrl	H8KO
	Average	0.707234	0.708094		Average	1	1.00122
	N1	0.1908	0.0668027		N1	0.269783	0.0944563
	N2	0.127404	1.15965		N2	0.180144	1.6397
	N3	0.917801	0.628311		N3	1.29773	0.888406
	N4	0.0755346	0.113781		N4	0.106803	0.160882
	N5	2.86911	0.372848		N5	4.05681	0.527192
	N6	0.482866	1.0684		N6	0.682754	1.51068
	N7	0.28712	1.54687		N7	0.405976	2.1872
	ST error	0.376286	0.213836		ST error	0.532054	0.302355
	P-value		0.499223		P-value		0.499223
	HDAC1, 30dpl	Ctrl		H8KO
		CO	CR	CO	CR
	Average	#DIV/0!	1.03676	#DIV/0!	1.26137
	N1	#DIV/0!	1.7825	#DIV/0!	0.69681
	N2	#DIV/0!	1.12462	#DIV/0!	1.08857
	N3	#DIV/0!	0.975311	#DIV/0!	3.31039
	N4	#DIV/0!	0.638585	#DIV/0!	1.09934
	N5	#DIV/0!	1.12467	#DIV/0!	0.591876
	N6	#DIV/0!	0.574891	#DIV/0!	0.781255
		Crushed
	CR vs CR	Ctrl	H8KO
	Average	1	1.38481		Contralateral signal too low, not normalized to contralateral
	N1	1.2263	0.479382
	N2	0.773701	0.748898
	N3	1.20864	4.10236
	N4	0.791358	1.36234
	N5	1.32348	0.696505
	N6	0.676517	0.919362
	ST error	0.115292	0.556781
	P-value		0.25695
	HDAC2, 30dpl	Ctrl		H8KO
		CO	CR	CO	CR
	Average	0.249667	0.744226	0.219826	0.740052
	N1	0.173248	0.739578	0.143331	0.447819
	N2	0.149915	0.571196	0.104172	0.706254
	N3	0.0749954	0.436309	0.0776622	0.807751
	N4	0.0920058	0.566796	0.0771584	0.597573
	N5	0.606319	1.17144	0.57565	1.05134
	N6	0.40152	0.980035	0.340985	0.829578
	Crushed				Crushed
CR vs CR norm. CO	Ctrl	H8KO		CR vs CR norm. CO	Ctrl	H8KO
Average	4.07169	5.38481		Average	1	1.3225
N1	4.2689	3.12437		N1	1.04843	0.767339
N2	3.81014	6.7797		N2	0.935762	1.66508
N3	5.81781	10.4008		N3	1.42884	2.55442
N4	6.16045	7.74476		N4	1.51299	1.9021
N5	1.93206	1.82635		N5	0.47451	0.448547
N6	2.44081	2.43288		N6	0.599459	0.597512
ST error	0.701354	1.4043		ST error	0.172251	0.344893
P-value		0.211195		P-value		0.211195
	HDAC3, 30dpl	Ctrl		H8KO
		CO	CR	CO	CR
	Average	0.635229	1.55561	0.647615	1.94938
	N1	0.197568	1.42474	0.730838	2.81609
	N2	1.64576	2.21988	0.979305	2.28701
	N3	0.360156	1.6627	0.599581	1.96186
	N4	0.517908	1.79404	0.447747	1.72871
	N5	0.474056	0.940536	0.492437	1.14778
	N6	0.615928	1.29176	0.635782	1.75486
	ST error	0.210435	0.180244	0.0781919	0.230538
	Crushed				Crushed
CR vs CR norm. CO	Ctrl	H8KO		CR vs CR norm. CO	Ctrl	H8KO
Average	3.45369	3.06875		Average	1	0.888541
N1	7.2114	3.85323		N1	2.08803	1.11568
N2	1.34885	2.33533		N2	0.390553	0.676185
N3	4.61662	3.27205		N3	1.33672	0.947407
N4	3.46402	3.86091		N4	1.00299	1.11791
N5	1.98402	2.33081		N5	0.574464	0.674874
N6	2.09725	2.76015		N6	0.607249	0.799189
ST error	0.892619	0.28647		ST error	0.258454	0.0829461
P-value		0.345004		P-value		0.345004
