# Supplementary material for: Hypoxia-induced conversion of sensory Schwann cells into repair cells is regulated by HDAC8
Source: Nat Commun. 2025 Jan 9;16:515. doi: 10.1038/s41467-025-55835-9 (PMC11711395; doi:10.1038/s41467-025-55835-9)
Supplement: Supplementary file 6 — Source data [file 41467_2025_55835_MOESM6_ESM.zip › Source Data files/Data Figure S13.xlsx]

## Sheet: Sheet1
	Oct6	1dpl		3dpl		5dpl		12 dpl
		Ctrl	H8KO	Ctrl	H8KO	Ctrl	H8KO	Ctrl	H8KO
	Average	1	1.12868	1	1.20322	1	0.945059	1	1.12189
		1.18389	1.12098	1.57847	1.16489	1.34304	1.14721	0.799125	0.963094
		0.780032	1.28579	0.421528	0.789344	0.656961	0.634764	1.16525	1.16985
		1.0539	1.00981	0.792619	1.10869	0.81291	1.22978	0.975579	1.19152
		0.98218	1.09812	1.20738	1.74996	1.18709	0.76848	1.06005	1.16309
	ST ERROR	0.0843722	0.0575952	0.250877	0.20013	0.159519	0.144163	0.0773844	0.0532776
	p value		0.127298		0.274968		0.403425		0.121077
1 dpl	Control 1		H8KO 1		Control 2		H8KO 2		Control 3		H8KO 3		Control 4		H8KO 4
	CO	CR	CO	CR	CO	CR	CO	CR	CO	CR	CO	CR	CO	CR	CO	CR
ratio	1.84763	2.09592	1.65752	1.78034	1.87391	1.40058	1.18376	1.45841	2.69473	2.7212	2.22993	2.15764	1.89806	1.78628	1.94201	2.04339
Oct6	115.078	117.644	118.473	89.033	96.231	92.566	111.252	101.456	183.212	184.318	194.091	174.579	165.826	156.869	170.563	174.687
GAPDH	62.284	56.13	71.476	50.009	51.353	66.091	93.982	69.566	67.989	67.734	87.039	80.912	87.366	87.819	87.828	85.489
	Control		H8KO			CR vs CR norm. CO	Control	H8KO		CR vs CR norm. CO	Control	H8KO
	CO	CR	CO	CR		Average	0.958181	1.08147		Average	1	1.12868
N1	1.84763	2.09592	1.65752	1.78034			1.13438	1.0741			1.18389	1.12098
N2	1.87391	1.40058	1.18376	1.45841			0.747412	1.23202			0.780032	1.28579
N3	2.69473	2.7212	2.22993	2.15764			1.00982	0.967582			1.0539	1.00981
N4	1.89806	1.78628	1.94201	2.04339			0.941106	1.0522			0.98218	1.09812
						ST error	0.0808438	0.0551866		ST error	0.0843722	0.0575952
						P-value		0.127298		P-value		0.127298
3 dpl	Control 1		H8KO 1		Control 2		H8KO 2		Control 3		H8KO 3		Control 4		H8KO 4
	CO	CR	CO	CR	CO	CR	CO	CR	CO	CR	CO	CR	CO	CR	CO	CR
ratio	1.47328	1.89125	0.663806	1.39572	0.690089	0.505055	0.302412	0.945754	0.512164	0.866945	0.4582	1.21265	0.599013	1.3206	0.886289	1.91406
Oct6	77.316	90.78	71.547	91.59	86.386	31.871	34.129	98.035	50.019	56.973	48.538	59.694	48.329	105.788	94.793	105.656
GAPDH	52.479	48	107.783	65.622	125.181	63.104	112.856	103.658	97.662	65.717	105.932	49.226	80.681	80.106	106.955	55.2
	Control		H8KO			CR vs CR	Control	H8KO
	CO	CR	CO	CR		Average	1	1.20322		Not normalized to contralateral because of different expression pattern at this time point
N1	1.47328	1.89125	0.663806	1.39572			1.57847	1.16489
N2	0.690089	0.505055	0.302412	0.945754			0.421528	0.789344
N3	0.512164	0.866945	0.4582	1.21265			0.792619	1.10869
N4	0.599013	1.3206	0.886289	1.91406			1.20738	1.74996
						ST error	0.250877	0.20013
						P-value		0.274968
5 dpl	Control 1		H8KO 1		Control 2		H8KO 2		Control 3		H8KO 3		Control 4		H8KO 4
	CO	CR	CO	CR	CO	CR	CO	CR	CO	CR	CO	CR	CO	CR	CO	CR
ratio	1.13539	1.38635	1.25142	1.1842	0.445076	0.678146	0.470792	0.655233	0.797358	0.700903	0.490259	1.06034	0.524165	1.02353	0.394235	0.662594
Oct6	62.357	88.905	75.418	83.247	40.574	82.982	64.039	91.306	98.921	56.832	39.079	89.818	53.435	111.031	48.03	91.607
GAPDH	54.921	64.129	60.266	70.298	91.162	122.366	136.024	139.349	124.061	81.084	79.711	84.707	101.943	108.479	121.831	138.255
	Control		H8KO			CR vs CR	Control	H8KO
	CO	CR	CO	CR		Average	1	0.945059		Not normalized to contralateral because of different expression pattern at this time point
N1	1.13539	1.38635	1.25142	1.1842			1.34304	1.14721
N2	0.445076	0.678146	0.470792	0.655233			0.656961	0.634764
N3	0.797358	0.700903	0.490259	1.06034			0.81291	1.22978
N4	0.524165	1.02353	0.394235	0.662594			1.18709	0.76848
						ST error	0.159519	0.144163
						P-value		0.403425
12 dpl	Control 1		H8KO 1		Control 2		H8KO 2		Control 3		H8KO 3		Control 4		H8KO 4
	CO	CR	CO	CR	CO	CR	CO	CR	CO	CR	CO	CR	CO	CR	CO	CR
ratio	1.63553	1.17186	1.19706	1.03368	1.1161	1.16606	1.02025	1.07013	1.65821	1.45045	1.19732	1.27912	1.55783	1.48063	1.67819	1.75007
Oct6	93.945	90.103	95.214	125.691	100.931	129.032	99.177	121.208	98.997	122.031	81.651	119.05	114.376	142.096	157.258	225.539
GAPDH	57.44	76.889	79.54	121.596	90.432	110.656	97.209	113.265	59.701	84.133	68.195	93.072	73.42	95.97	93.707	128.874
	Control		H8KO			CR vs CR norm. CO	Control	H8KO		CR vs CR norm. CO	Control	H8KO
	CO	CR	CO	CR		Average	0.896605	1.00589		Average	1	1.12189
N1	1.63553	1.17186	1.19706	1.03368			0.716499	0.863515			0.799125	0.963094
N2	1.1161	1.16606	1.02025	1.07013			1.04477	1.04889			1.16525	1.16985
N3	1.65821	1.45045	1.19732	1.27912			0.874709	1.06832			0.975579	1.19152
N4	1.55783	1.48063	1.67819	1.75007			0.950442	1.04284			1.06005	1.16309
						ST error	0.0693832	0.0477689		ST error	0.0773844	0.0532776
						P-value		0.121077		P-value		0.121077
