# Supplementary material for: Hypoxia-induced conversion of sensory Schwann cells into repair cells is regulated by HDAC8
Source: Nat Commun. 2025 Jan 9;16:515. doi: 10.1038/s41467-025-55835-9 (PMC11711395; doi:10.1038/s41467-025-55835-9)
Supplement: Supplementary file 6 — Source data [file 41467_2025_55835_MOESM6_ESM.zip › Source Data files/Data Figure S2.xlsx]

## Sheet: Sheet1
	n=1		n=2		n=3
PlpCreERT2	Control 1	Plp-CreERT2 H8KO 1	Control 2	Plp-CreERT2 H8KO 2	Control 3	Plp-CreERT2 H8KO 3
Nber of SCs around IB4+ axons that are HDAC8-	2	11	5	24	4	24
Nber of SCs around IB4+ axons that are HDAC8+	68	2	31	6	18	1
% of SCs around IB4+ axons that are HDAC8+	97.1429	15.3846	86.1111	20	81.8182	4
	Control 1	Plp-CreERT2 H8KO 1	Control 2	Plp-CreERT2 H8KO 2	Control 3	Plp-CreERT2 H8KO 3
Nber of SCs around myelinated STMN2+ axons that are HDAC8-	17	36	7	7	5	7
Nber of SCs around myelinated STMN2+ axons that are HDAC8+	22	1	14	0	10	1
% of SCs around myelinated STMN2+ axons that are HDAC8+	56.4103	2.7027	66.6667	0	66.6667	12.5
	n=1		n=2		n=3
P0CreERT2	Control 1	P0-CreERT2 H8KO 1	Control 2	P0-CreERT2 H8KO 2	Control 3	P0-CreERT2 H8KO 3
Nber of SCs around IB4+ axons that are HDAC8-	0	5	1	0	4	0
Nber of SCs around IB4+ axons that are HDAC8+	28	8	26	20	18	12
% of SCs around IB4+ axons that are HDAC8+	100	61.5385	96.2963	100	81.8182	100
	Control 1	P0-CreERT2 H8KO 1	Control 2	P0-CreERT2 H8KO 2	Control 3	P0-CreERT2 H8KO 3
Nber of SCs around myelinated STMN2+ axons that are HDAC8-	16	32	4	81	23	24
Nber of SCs around myelinated STMN2+ axons that are HDAC8+	19	1	11	6	31	5
% of SCs around myelinated STMN2+ axons that are HDAC8+	54.2857	3.0303	73.3333	6.89655	57.4074	17.2414
								PlpCreERT2 line		P0CreERT2 line
PlpCreERT2 - % of HDAC8+ SCs around IB4+ axons	Control	H8KO					% of HDAC8+ SCs around IB4+ axons	Control	H8KO	Control	H8KO
average	88.3574	13.1282						88.3574	13.1282	92.7048	87.1795
n1	97.1429	15.3846						4.5642	4.7546	5.54733	12.8205
n2	86.1111	20							0.000336082		0.356317
n3	81.8182	4
ST ERROR	4.5642	4.7546
p value		0.000336082
PlpCreERT2 - % of HDAC8+ SCs around myelinated STMN2+ axons	Control	H8KO
average	63.2479	5.06757
n1	56.4103	2.7027
n2	66.6667	0
n3	66.6667	12.5
ST ERROR	3.4188	3.79723
p value		0.000339282
P0CreERT2 - % of HDAC8+ SCs around IB4+ axons	Control	H8KO
average	92.7048	87.1795
n1	100	61.5385
n2	96.2963	100
n3	81.8182	100
ST ERROR	5.54733	12.8205
p value		0.356317
P0CreERT2 - % of HDAC8+ SCs around myelinated STMN2+ axons	Control	H8KO
average	61.6755	9.05608						PlpCreERT2 line		P0CreERT2 line
n1	54.2857	3.0303					% of HDAC8+ SCs around myelinated STMN2+ axons	Control	H8KO	Control	H8KO
n2	73.3333	6.89655						63.2479	5.06757	61.6755	9.05608
n3	57.4074	17.2414						3.4188	3.79723	5.89817	4.2421
ST ERROR	5.89817	4.2421							0.000339282		0.00192884
p value		0.00192884
