# Supplementary material for: Hypoxia-induced conversion of sensory Schwann cells into repair cells is regulated by HDAC8
Source: Nat Commun. 2025 Jan 9;16:515. doi: 10.1038/s41467-025-55835-9 (PMC11711395; doi:10.1038/s41467-025-55835-9)
Supplement: Supplementary file 6 — Source data [file 41467_2025_55835_MOESM6_ESM.zip › Source Data files/Data Figure S18.xlsx]

## Sheet: Fig. S18a
	n1										n2										n3
	Vehicle		PCI-100 nM		PCI-1 µM		PCI-10 µM		1-Na-30 µM		Vehicle		PCI-100 nM		PCI-1 µM		PCI-10 µM		1-Na-30 µM		Vehicle		PCI-100 nM		PCI-1 µM		PCI-10 µM		1-Na-30 µM
	N	H	N	H	N	H	N	H	N	H	N	H	N	H	N	H	N	H	N	H	N	H	N	H	N	H	N	H	N	H
ratio	0.904636	0.562519	0.510121	0.494965	0.548227	0.436766	0.317765	1.14563	0.305097	0.0983219	0.627123	0.858457	0.470154	1.38362	0.380295	1.13302	0.266067	1.07854	0.368044	0.286118	0.821374	0.687766	0.528645	1.27513	0.419874	1.11519	0.462195	0.730922	0.616697	0.20466
HIF1a	27.339	47.476	12.5	35.046	16.307	17.558	16.54	33.213	15.419	10.593	39.426	80.919	33.616	104.267	31.89	78.556	20.398	55.203	17.089	24.421	34.625	61.846	22.598	91.525	25.813	64.1	25.772	30.084	23.72	24.848
GAPDH	30.221	84.399	24.504	70.805	29.745	40.2	52.051	28.991	50.538	107.738	62.868	94.261	71.5	75.358	83.856	69.333	76.665	51.183	46.432	85.353	42.155	89.923	42.747	71.777	61.478	57.479	55.76	41.159	38.463	121.411
	n1				n2				n3
	Vehicle		1-Na-90 µM		Vehicle		1-Na-90 µM		Vehicle		1-Na-90 µM
	N	H	N	H	N	H	N	H	N	H	N	H
ratio	0.583168	1.44847	1.25244	1.34007	1.83341	0.711618	1.41901	1.22118	0.818754	1.0361	0.454495	0.813869
HIF1a	54.602	116.951	71.621	110.383	87.441	87.85	56.715	116.973	78.426	125.746	41.225	92.493
GAPDH	93.63	80.741	57.185	82.371	47.693	123.451	39.968	95.787	95.787	121.365	90.705	113.646
HIF1a - Normoxia
Normoxia	Vehicle	PCI-100 nM	PCI-1 µM	PCI-10 µM	1-Na-30 µM		Normoxia	Vehicle	1-Na-90 µM
n1	0.904636	0.510121	0.548227	0.317765	0.305097		n1	0.583168	1.25244
n2	0.627123	0.470154	0.380295	0.266067	0.368044		n2	1.83341	1.41901
n3	0.821374	0.528645	0.419874	0.462195	0.616697		n3	0.818754	0.454495
Normoxia	Vehicle	PCI-100 nM	PCI-1 µM	PCI-10 µM	1-Na-30 µM	1-Na-90 µM
average	1	0.652402	0.574538	0.446079	0.558316	1.15891
n1	1	0.563896	0.606019	0.351263	0.33726	2.14766
n2	1	0.749699	0.606411	0.424265	0.586876	0.773972
n3	1	0.643611	0.511185	0.56271	0.750811	0.555106
ST ERROR	0	0.0538164	0.031677	0.0620063	0.120233	0.498393
p value/Veh		0.0115708	0.0027488	0.00615001	0.0333827	0.390031
HIF1a - Hypoxia
Hypoxia	Vehicle	PCI-100 nM	PCI-1 µM	PCI-10 µM	1-Na-30 µM			Vehicle	1-Na-90 µM
n1	0.562519	0.494965	0.436766	1.14563	0.0983219		n1	1.44847	1.34007
n2	0.858457	1.38362	1.13302	1.07854	0.286118		n2	0.711618	1.22118
n3	0.687766	1.27513	1.11519	0.730922	0.20466		n3	1.0361	0.813869
	Vehicle	PCI-100 nM	PCI-1 µM	PCI-10 µM	1-Na-30 µM	1-Na-90 µM
average	1	1.43529	1.21574	1.29203	0.271364	1.14224
n1	1	0.547143	0.482809	1.2664	0.108687	0.925163
n2	1	2.2063	1.8067	1.71982	0.456238	1.71606
n3	1	1.55244	1.35771	0.889877	0.249168	0.785514
ST ERROR	0	0.482525	0.388711	0.239927	0.100941	0.289725
p value/Veh		0.231104	0.317336	0.173834	0.00932825	0.336018

## Sheet: Fig. S18b
c-Jun - Hypoxia	n1					n2					n3							n1		n2		n3
	Vehicle	PCI-100 nM	PCI-1 µM	PCI-10 µM	1-Na-30 µM	Vehicle	PCI-100 nM	PCI-1 µM	PCI-10 µM	1-Na-30 µM	Vehicle	PCI-100 nM	PCI-1 µM	PCI-10 µM	1-Na-30 µM			Vehicle	1-Na-90 µM	Vehicle	1-Na-90 µM	Vehicle	1-Na-90 µM
ratio	0.749484	0.820207	0.956998	0.622412	1.13785	0.871422	1.11029	0.974538	1.131	1.07481	0.892874	0.790813	0.656723	0.832556	0.665594		ratio	0.427704	0.363047	0.329022	0.272227	0.481883	0.257793
c-Jun	56.278	48.019	66.497	38.714	90.623	53.487	59.817	53.929	45.464	64.65	68.762	53.043	46.672	45.719	45.926		c-Jun	39.519	34.37	32.66	19.039	46.615	19.715
GAPDH	75.089	58.545	69.485	62.2	79.644	61.379	53.875	55.338	40.198	60.15	77.012	67.074	71.068	54.914	69		GAPDH	92.398	94.671	99.264	69.938	96.735	76.476
	Vehicle	PCI-100 nM	PCI-1 µM	PCI-10 µM	1-Na-30 µM			Vehicle	1-Na-90 µM
n1	0.749484	0.820207	0.956998	0.622412	1.13785		n1	0.427704	0.363047
n2	0.871422	1.11029	0.974538	1.131	1.07481		n2	0.329022	0.272227
n3	0.892874	0.790813	0.656723	0.832556	0.665594		n3	0.481883	0.257793
	Vehicle	PCI-100 nM	PCI-1 µM	PCI-10 µM	1-Na-30 µM	1-Na-90 µM
average	1	1.08472	1.04357	1.02026	1.16568	0.73706
n1	1	1.09436	1.27688	0.830454	1.51818	0.848827
n2	1	1.27412	1.11833	1.29788	1.2334	0.827383
n3	1	0.885694	0.735516	0.932446	0.745452	0.53497
ST ERROR	0	0.112231	0.160685	0.141898	0.225623	0.101234
p value/Veh		0.264546	0.405839	0.449776	0.26959	0.0608735

## Sheet: Fig. S18c
phospho-c-Jun - Hypoxia
	Vehicle	PCI-100 nM	PCI-1 µM	PCI-10 µM	1-Na-30 µM	Vehicle	PCI-100 nM	PCI-1 µM	PCI-10 µM	1-Na-30 µM	Vehicle	PCI-100 nM	PCI-1 µM	PCI-10 µM	1-Na-30 µM			Vehicle	1-Na-90 µM	Vehicle	1-Na-90 µM	Vehicle	1-Na-90 µM
ratio	0.554497	0.366613	0.700622	0.369632	0.401205	0.803036	0.630431	0.550488	0.722681	0.812684	0.945053	0.63055	0.69735	0.954081	0.428462		ratio	1.03252	1.06036	0.427562	0.583012	0.426499	0.186843
p-c-Jun	46.799	25.958	28.165	10.716	43.225	75.695	47.508	38.167	36.989	69.365	84.982	45.259	40.083	39.269	52.02		p-c-Jun	83.367	87.343	52.783	55.845	51.762	21.234
GAPDH	84.399	70.805	40.2	28.991	107.738	94.261	75.358	69.333	51.183	85.353	89.923	71.777	57.479	41.159	121.411		GAPDH	80.741	82.371	123.451	95.787	121.365	113.646
	Vehicle	PCI-100 nM	PCI-1 µM	PCI-10 µM	1-Na-30 µM			Vehicle	1-Na-90 µM
n1	0.554497	0.366613	0.700622	0.369632	0.401205		n1	1.03252	1.06036
n2	0.803036	0.630431	0.550488	0.722681	0.812684		n2	0.427562	0.583012
n3	0.945053	0.63055	0.69735	0.954081	0.428462		n3	0.426499	0.186843
	Vehicle	PCI-100 nM	PCI-1 µM	PCI-10 µM	1-Na-30 µM	1-Na-90 µM
average	1	0.704478	0.895644	0.858699	0.729645	0.942873
n1	1	0.661162	1.26353	0.666608	0.723547	1.02696
n2	1	0.785059	0.685509	0.899936	1.01201	1.36357
n3	1	0.667211	0.737895	1.00955	0.453374	0.438087
ST ERROR	0	0.0403285	0.184562	0.101124	0.161294	0.270453
p value/Veh		0.00905908	0.314378	0.148579	0.117849	0.42614
