# Supplementary material for: Hypoxia-induced conversion of sensory Schwann cells into repair cells is regulated by HDAC8
Source: Nat Commun. 2025 Jan 9;16:515. doi: 10.1038/s41467-025-55835-9 (PMC11711395; doi:10.1038/s41467-025-55835-9)
Supplement: Supplementary file 6 — Source data [file 41467_2025_55835_MOESM6_ESM.zip › Source Data files/Data Figure 5'.xlsx]

## Sheet: Fig. 5e
Short isoform	n=1		n=2		n=3		n=4
	Csh	TRAF7sh	Csh	TRAF7sh	Csh	TRAF7sh	Csh	TRAF7sh
ratio	1.00753	0.313025	1.04773	0.388855	1.26118	0.445866	0.944507	0.268051
TRAF7	125.842	39.886	128.693	46.745	135.04	51.535	101.083	34.886
GAPDH	124.901	127.421	122.83	120.212	107.074	115.584	107.022	130.147
						Short isoform
		Short isoform					PLKO	shTRAF7
			Csh	TRAF7sh		Average	1	0.329788
		N1	1.00753	0.313025			1	0.310685
		N2	1.04773	0.388855			1	0.371139
		N3	1.26118	0.445866			1	0.35353
		N4	0.944507	0.268051			1	0.2838
						ST error	0	0.0199028
						P-value		5.75707e-05		s
Long isoforms	n=1		n=2		n=3		n=4
	Csh	TRAF7sh	Csh	TRAF7sh	Csh	TRAF7sh	Csh	TRAF7sh
ratio	0.258501	0.171432	0.444053	0.28567	0.773904	0.414815	0.766758	0.371442
TRAF7	32.287	21.844	54.543	34.341	82.865	47.946	82.06	48.342
GAPDH	124.901	127.421	122.83	120.212	107.074	115.584	107.022	130.147
						Long isoforms
		Long isoforms					Csh	TRAF7sh
			Csh	TRAF7sh		Average	1	0.581734
		N1	0.258501	0.171432			1	0.663177
		N2	0.444053	0.28567			1	0.643325
		N3	0.773904	0.414815			1	0.536003
		N4	0.766758	0.371442			1	0.484431
						ST error	0	0.0428034
						P-value		0.00227726
	Long isoforms		Short isoform
	Csh	T7sh	Csh	T7sh
average	1	0.581734	1	0.329788
ST ERROR	0	0.0428034	0	0.0199028
p-value		0.00227726		5.75707e-05

## Sheet: Fig. 5f
	n1				n2				n3				n4				n5				n6
	Normoxia		Hypoxia		Normoxia		Hypoxia		Normoxia		Hypoxia		Normoxia		Hypoxia		Normoxia		Hypoxia		Normoxia		Hypoxia
	Csh	H8sh	Csh	H8sh	Csh	H8sh	Csh	H8sh	Csh	H8sh	Csh	H8sh	Csh	H8sh	Csh	H8sh	Csh	H8sh	Csh	H8sh	Csh	H8sh	Csh	H8sh
ratio	0.353677	0.236729	0.636736	0.458392	0.956828	0.49668	0.558552	0.300805	1.03191	0.119874	0.668815	0.0234842	0.982375	0.656394	0.906198	0.549378	1.49212	0.745399	0.881992	0.209567	0.819086	0.264624	0.101148	0.215714
Traf7 (short)	40.05	18.775	84.258	51.206	100.2	48.699	65.312	40.957	106.19	13.715	82.588	3.357	63.762	65.411	96.579	70.439	114.274	69.536	79.008	13.231	70.588	18.127	10.507	18.464
GAPDH	113.239	79.31	132.328	111.708	104.721	98.049	116.931	136.158	102.906	114.412	123.484	142.947	64.906	99.652	106.576	128.216	76.585	93.287	89.579	63.135	86.179	68.501	103.877	85.595
	n1				n2				n3				n4				n5				n6
	Normoxia		Hypoxia		Normoxia		Hypoxia		Normoxia		Hypoxia		Normoxia		Hypoxia		Normoxia		Hypoxia		Normoxia		Hypoxia
	Csh	H8sh	Csh	H8sh	Csh	H8sh	Csh	H8sh	Csh	H8sh	Csh	H8sh	Csh	H8sh	Csh	H8sh	Csh	H8sh	Csh	H8sh	Csh	H8sh	Csh	H8sh
ratio	0.0504508	0.154192	0.050526	0.568357	0.107552	0.337505	0.044274	0.206723	0.0528735	0.277786	0.0403777	0.10683	0.399747	0.645215	0.110044	0.390279	0.157407	0.327055	0.148394	0.175418	0.189942	0.398461	0.122125	0.35724
Traf7 (long)	5.713	12.229	6.686	63.49	11.263	33.092	5.177	28.147	5.441	31.782	4.986	15.271	25.946	64.297	11.728	50.04	12.055	30.51	13.293	11.075	16.369	27.295	12.686	30.578
GAPDH	113.239	79.31	132.328	111.708	104.721	98.049	116.931	136.158	102.906	114.412	123.484	142.947	64.906	99.652	106.576	128.216	76.585	93.287	89.579	63.135	86.179	68.501	103.877	85.595
	TRAF7 short	Normoxia		Hypoxia
		Csh	H8sh	Csh	H8sh
	average	0.939333	0.41995	0.625574	0.29289
	n1	0.353677	0.236729	0.636736	0.458392
	n2	0.956828	0.49668	0.558552	0.300805
	n3	1.03191	0.119874	0.668815	0.0234842
	n4	0.982375	0.656394	0.906198	0.549378
	n5	1.49212	0.745399	0.881992	0.209567
	n6	0.819086	0.264624	0.101148	0.215714
	ST ERROR	0.149862	0.102543	0.119165	0.0771833
	p value		0.00674594		0.0409359
	TRAF7 short	Normoxia		Hypoxia
		Csh	H8sh	Csh	H8sh
	average	1	0.435117	1	0.467871
	n1	0.452964	0.303186	1.02473	0.737714
	n2	1.22544	0.636112	0.898907	0.484101
	n3	1.3216	0.153526	1.07636	0.0377944
	n4	0.894808	0.597885	1.43891	0.872333
	n5	1.35912	0.678956	1.40048	0.332762
	n6	0.746075	0.241036	0.160609	0.342522
	ST ERROR	0.1481	0.0932232	0.189232	0.123234
	p value		0.00905229		0.0401988
	TRAF7 long	Normoxia		Hypoxia
		Csh	H8sh	Csh	H8sh
	average	0.159662	0.356702	0.0859568	0.300808
	n1	0.0504508	0.154192	0.050526	0.568357
	n2	0.107552	0.337505	0.044274	0.206723
	n3	0.0528735	0.277786	0.0403777	0.10683
	n4	0.399747	0.645215	0.110044	0.390279
	n5	0.157407	0.327055	0.148394	0.175418
	n6	0.189942	0.398461	0.122125	0.35724
	ST ERROR	0.0531066	0.0667006	0.0190237	0.069516
	p value		0.000255986		0.0309993
	TRAF7 long	Normoxia		Hypoxia
		Csh	H8sh	Csh	H8sh
	average	1	2.74186	1	4.47463
	n1	0.717729	2.19359	1.12132	12.6136
	n2	1.53008	4.80145	0.982573	4.58781
	n3	0.752195	3.95187	0.896103	2.37088
	n4	1.6052	2.59089	0.86748	3.07659
	n5	0.632075	1.31331	1.1698	1.38283
	n6	0.762721	1.60004	0.96272	2.81615
	ST ERROR	0.18074	0.558985	0.0495315	1.68271
	p value		0.0141671		0.032971

## Sheet: Fig. 5h
	Control 1		H8KO 1		Control 2		H8KO 2		Control 3		H8KO 3		Control 4		H8KO 4
	Contra	Crush	Contra	Crush	Contra	Crush	Contra	Crush	Contra	Crush	Contra	Crush	Contra	Crush	Contra	Crush
ratio	0.614837	0.452882	0.476098	0.720835	0.737931	0.469516	0.478338	0.58275	0.404771	0.0941913	0.202681	0.297993	0.515578	0.340501	0.324601	0.183546
Traf7 - short	92.573	51.85	69.169	82.793	83.229	68.923	62.547	83.205	54.602	9.632	17.461	33.298	59.44	38.402	44.322	19.035
GAPDH	150.565	114.489	145.283	114.857	112.787	146.796	130.759	142.78	134.896	102.26	86.15	111.741	115.288	112.781	136.543	103.707
	Control 1		H8KO 1		Control 2		H8KO 2		Control 3		H8KO 3		Control 4		H8KO 4
	Contra	Crush	Contra	Crush	Contra	Crush	Contra	Crush	Contra	Crush	Contra	Crush	Contra	Crush	Contra	Crush
ratio	1.2104	1.04116	1.26295	1.36908	0.713042	1.39856	1.45532	1.63994	0.983447	0.787424	0.601068	1.45104	0.979183	1.04854	1.2507	1.41441
Traf7 - long	102.37	33.489	97.429	47.225	23.914	109.566	85.263	119.284	132.663	80.522	51.782	162.141	112.888	118.255	170.775	146.684
GAPDH	84.575	32.165	77.144	34.494	33.538	78.342	58.587	72.737	134.896	102.26	86.15	111.741	115.288	112.781	136.543	103.707
							TRAF7 - short	Control		H8KO
	TRAF7 - short	Control		H8KO				Contra	Crush	Contra	Crush
		Contra	Crush	Contra	Crush		Average	1	0.566494	0.63822	0.763577
	n1	0.614837	0.452882	0.476098	0.720835		n1	1	0.736588	0.774348	1.1724
	n2	0.737931	0.469516	0.478338	0.58275		n2	1	0.63626	0.648215	0.789708
	n3	0.404771	0.0941913	0.202681	0.297993		n3	1	0.232703	0.500731	0.736201
	n4	0.515578	0.340501	0.324601	0.183546		n4	1	0.660425	0.629586	0.356
							ST ERROR	0	0.113299	0.0559826	0.167005
							p value/Control			0.00751747	0.183246
							p value/Contra		0.0314405		0.251686
		Contralateral		Crush
	TRAF7 - short	Control	H8KO	Control	H8KO
	average	1	0.63822	0.566494	0.763577
	ST ERROR	0	0.0559826	0.113299	0.167005
	p value/Control		0.00751747		0.183246
	p value/Contra			0.0314405	0.251686
								Control		H8KO
		Control		H8KO			TRAF7 - long	Contra	Crush	Contra	Crush
	TRAF7 - long	Contra	Crush	Contra	Crush		Average	1	1	1.24286	1.40225
	1	1.2104	1.04116	1.26295	1.36908			1	1	1.04341	1.31495
	2	0.713042	1.39856	1.45532	1.63994			1	1	2.04101	1.17259
	3	0.983447	0.787424	0.601068	1.45104			1.00217	0.857779	0.612513	1.58069
	4	0.979183	1.04854	1.2507	1.41441			0.997827	1.14222	1.27452	1.54078
							ST ERROR	0.000886946	0.0580615	0.299327	0.096349
							p value/Control			0.238545	0.0409587
	TRAF7 - long	Contralateral		Crush
	Short	Control	H8KO	Control	H8KO
	average	1	1.24286	1	1.40225
	ST ERROR	0.000886946	0.299327	0.0580615	0.096349
	p value		0.238545		0.0409587
