# Supplementary material for: Hypoxia-induced conversion of sensory Schwann cells into repair cells is regulated by HDAC8
Source: Nat Commun. 2025 Jan 9;16:515. doi: 10.1038/s41467-025-55835-9 (PMC11711395; doi:10.1038/s41467-025-55835-9)
Supplement: Supplementary file 6 — Source data [file 41467_2025_55835_MOESM6_ESM.zip › Source Data files/Data Figure S14.xlsx]

## Sheet: Fig. S14a
	n=1		n=2		n=3		n=4		n=5		n=6																	c-Jun
	Csh	H8sh	Csh	H8sh	Csh	H8sh	Csh	H8sh	Csh	H8sh	Csh	H8sh																1	0.037	16.032	11	47	0.59	53099
ratio	0.412187	0.688335	0.896381	1.09555	0.781692	0.790123	0.722621	1.30413	0.618889	0.612432	0.529566	1.31639																2	0.037	49.825	12	156	1.834	165021
c-Jun	16.032	40.64	59.353	84.972	56.428	70.347	54.331	120.902	41.775	42.681	38.465	108.952																3	0.037	40.64	11	159	1.496	134600
GAPDH	38.895	59.041	66.214	77.561	72.187	89.033	75.186	92.707	67.5	69.691	72.635	82.766																4	0.037	120.204	13	215	4.423	398114
																												5	0.066	59.353	12	210	3.902	351191
																												6	0.066	69.57	12	220	4.574	411645
	Normoxia			1.51464																								7	0.066	84.972	13	224	5.586	502781
	Csh	H8sh		Normoxia	Csh	H8sh																						8	0.066	122.528	13	229	8.056	724997
Average	0.660223	0.967826		Average	1	1.46591																						9	0.049	56.428	12	190	2.769	249188
N1	0.412187	0.688335			0.624315	1.04258																						10	0.049	69.677	12	207	3.419	307693
N2	0.896381	1.09555			1.3577	1.65937																						11	0.049	70.347	13	207	3.452	310653
N3	0.781692	0.790123			1.18398	1.19675																						12	0.049	121.377	15	222	5.956	536001
N4	0.722621	1.30413			1.09451	1.97529																						13	0.049	54.331	14	181	2.666	239925
N5	0.618889	0.612432			0.937394	0.927614																						14	0.049	132.115	15	225	6.482	583420
N6	0.529566	1.31639			0.802102	1.99385																						15	0.049	120.902	15	225	5.932	533903
				ST error	0.108774	0.192962																						16	0.049	150.167	15	227	7.368	663138
				P-value		0.0319941																						17	0.027	41.775	11	122	1.131	101765
																												18	0.027	37.8	10	109	1.023	92082
																												19	0.027	42.681	10	113	1.155	103972
																												20	0.027	80.286	10	172	2.173	195576
																												21	0.062	38.465	9	170	2.399	215865
																												22	0.062	45.286	9	174	2.824	254145
	n=1		n=2		n=3		n=4		n=5		n=6																	23	0.062	108.952	10	223	6.794	611436
	Csh	H8sh	Csh	H8sh	Csh	H8sh	Csh	H8sh	Csh	H8sh	Csh	H8sh																24	0.062	143.896	11	227	8.973	807546
ratio	0.599188	0.910159	1.00394	2.2672	0.135714	0.112556	0.0742252	1.07566	0.141161	0.239089	0.38356	1.23995
p-c-Jun	26.55	53.197	62.922	143.09	12.987	11.887	6.912	130.932	12.045	24.126	39.013	130.645																GAPDH
GAPDH	44.31	58.448	62.675	63.113	95.694	105.61	93.122	121.722	85.328	100.908	101.713	105.363																1	0.043	38.895	13	133	1.683	151495
																												2	0.043	94.447	14	211	4.087	367870
																												3	0.043	59.041	12	181	2.555	229965
	Normoxia			2.56653																								4	0.043	101.551	13	212	4.395	395542
	Csh	H8sh		Normoxia	Csh	H8sh																						5	0.043	66.214	12	189	2.866	257904
Average	0.389631	0.974104		Average	1	2.50007																						6	0.043	84.075	13	207	3.639	327472
N1	0.599188	0.910159			1.53783	2.33595																						7	0.043	77.561	13	201	3.357	302099
N2	1.00394	2.2672			2.57664	5.81884																						8	0.043	95.513	12	214	4.134	372024
N3	0.135714	0.112556			0.348313	0.288877																						9	0.043	72.187	12	211	3.124	281169
N4	0.0742252	1.07566			0.190501	2.76072																						10	0.043	100.2	13	217	4.336	390280
N5	0.141161	0.239089			0.362294	0.613629																						11	0.043	89.033	14	215	3.853	346784
N6	0.38356	1.23995			0.984417	3.18237																						12	0.043	110.762	13	219	4.794	431417
				ST error	0.376916	0.81696																						13	0.043	75.186	13	202	3.254	292848
				P-value		0.0419756																						14	0.043	119.229	15	219	5.16	464398
																												15	0.043	92.707	14	206	4.012	361093
																												16	0.043	119.289	16	212	5.163	464632
																												17	0.036	67.5	13	171	2.401	216068
																												18	0.036	77.893	13	177	2.77	249336
																												19	0.036	69.691	13	172	2.479	223081
																												20	0.036	97.004	14	200	3.45	310511
																												21	0.036	72.635	13	180	2.583	232505
																												22	0.036	78.198	13	185	2.781	250312
																												23	0.036	82.766	14	198	2.944	264934
																												24	0.036	110.746	14	206	3.939	354497

## Sheet: Fig. S14b
	c-jun mRNA		Average Ct	delta Ct c-Jun/GAPDH	Fold	Fold/Csh				Gapdh mRNA		Average Ct
	Normoxia	Csh n=1	19.47	-9.27	0.00161976	0.0531363				Normoxia	Csh n=1	10.2
		Csh n=2	20.39	-4.62	0.0406669	1.33408					Csh n=2	15.77
		Csh n=3	20.61	-6.28	0.0128686	0.422154					Csh n=3	14.33
		Csh n=4	20.8433	-4.03333	0.0610725	2.00348					Csh n=4	16.81
		Csh n=5	21.745	-4.78833	0.0361883	1.18715					Csh n=5	16.9567
		H8sh n=1	18.83	-9.065	0.00186708	0.0612495					H8sh n=1	9.765
		H8sh n=2	18.965	-4.625	0.0405262	1.32946					H8sh n=2	14.34
		H8sh n=3	15.185	-3.57	0.0842021	2.76224					H8sh n=3	11.615
		H8sh n=4	19.5667	-4.12667	0.0572466	1.87797					H8sh n=4	15.44
			Normoxia
			Csh	H8sh
		Average	1	1.50773
		n1	0.0531363	0.0612495
		n2	1.33408	1.32946
		n3	0.422154	2.76224
		n4	2.00348	1.87797
		n5	1.18715
		ST error	0.345258	0.565315
		p-value		0.224189

## Sheet: Fig. S14c
	c-jun promoter activation
		Normoxia
			Average	n=1	n=2	n=3	n=4	n=5	n=6	ST ERROR	p value
		Csh	1	1	1	1	1	1	1	0	0.0910974
		H8sh	0.713733	0.0157598	0.669775	0.378372	1.14122	0.916346	1.16092	0.184873
