# Supplementary material for: Hypoxia-induced conversion of sensory Schwann cells into repair cells is regulated by HDAC8
Source: Nat Commun. 2025 Jan 9;16:515. doi: 10.1038/s41467-025-55835-9 (PMC11711395; doi:10.1038/s41467-025-55835-9)
Supplement: Supplementary file 6 — Source data [file 41467_2025_55835_MOESM6_ESM.zip › Source Data files/Data Figure 6.xlsx]

## Sheet: Fig. 6a
Normoxia	n1		n2		n3		n4		n5		n6		n7		n8		n9
	Csh	T7sh	Csh	T7sh	Csh	T7sh	Csh	T7sh	Csh	T7sh	Csh	T7sh	Csh	T7sh	Csh	T7sh	Csh	T7sh
ratio	0.250346	0.282347	0.295779	0.92864	0.626471	1.05762	0.260907	0.622545	0.425853	0.530251	0.159389	0.221568	0.256623	0.54897	0.562051	1.06971	0.19969	0.749628
HIF1a	16.634	18.614	18.333	61.827	54.077	102.288	19.341	49.854	35.089	50.815	12.531	23.825	18.222	55.267	44.515	98.25	15.457	67.534
GAPDH	66.444	65.926	61.982	66.578	86.32	96.715	74.13	80.081	82.397	95.832	78.619	107.529	71.007	100.674	79.201	91.847	77.405	90.09
	Dirty
							Normoxia
	Normoxia						Csh	T7sh
	Csh	T7sh				average	1	2.08594
n1	0.250346	0.282347				n1	1	1.12783
n2	0.295779	0.92864				n2	1	3.13964
n3	0.626471	1.05762				n3	1	1.68822
n4	0.260907	0.622545				n4	1	2.38608
n5	0.425853	0.530251				n5	1	1.24515
n6	0.159389	0.221568				n6	1	1.39011
n7	0.256623	0.54897				n7	1	2.13921
n8	0.562051	1.06971				n8	1	1.90323
n9	0.19969	0.749628				n9	1	3.75396
						ST ERROR	0	0.295479
						p value		0.00626251

## Sheet: Fig. 6b
Hypoxia	n1		n2		n3		n4		n5		n6		n7
	Csh	T7sh	Csh	T7sh	Csh	T7sh	Csh	T7sh	Csh	T7sh	Csh	T7sh	Csh	T7sh
ratio	0.337391	0.415051	1.36003	1.72561	1.44055	1.8315	2.94683	3.44407	0.347879	0.573831	0.431859	0.564343	0.38601	0.699174
c-Jun	27.242	28.927	103.687	46.619	76.283	110.513	101.975	66.195	32.232	49.54	38.042	57.721	36.112	71.071
GAPDH	80.743	69.695	76.239	27.016	52.954	60.34	34.605	19.22	92.653	86.332	88.089	102.28	93.552	101.65
					Hypoxia
	Hypoxia				Csh	T7sh
	Csh	T7sh		average	1	1.38667
n1	0.337391	0.415051		n1	1	1.23018
n2	1.36003	1.72561		n2	1	1.2688
n3	1.44055	1.8315		n3	1	1.27139
n4	2.94683	3.44407		n4	1	1.16874
n5	0.347879	0.573831		n5	1	1.64952
n6	0.431859	0.564343		n6	1	1.30678
n7	0.38601	0.699174		n7	1	1.81128
				ST ERROR	0	0.0919283
				p value		0.00564682

## Sheet: Fig. 6e
MG-132 - 8h
	IP HIF1a-n=1		IP HIF1a-n=2		IP HIF1a-n=3
	Csh	T7sh	Csh	T7sh	Csh	T7sh
ratio	0.228955	0.148461	0.672044	0.474898	0.553426	0.259275
Ubiquitin	26.79	14.477	96.486	57.419	69.015	31.588
GAPDH	117.01	97.514	143.571	120.908	124.705	121.832
	IP HIF1a
	Csh	T7sh
average	1	0.607856
n1	1	0.648428
n2	1	0.706648
n3	1	0.468491
ST ERROR	0	0.0716805
p value		0.0318261

## Sheet: Fig. 6f
		Normoxia-n1		Normoxia-n2		Normoxia-n3
		Ctrl	TRAF7	Ctrl	TRAF7	Ctrl	TRAF7
	ratio	0.233973	0.367718	0.0464626	0.192394	0.0452974	0.292414
	TRAF7 (short)	30.953	56.818	7.236	32.017	5.017	38.83
	GAPDH	132.293	154.515	155.738	166.414	110.757	132.791
		Normoxia-n1		Normoxia-n2		Normoxia-n3
		Ctrl	TRAF7	Ctrl	TRAF7	Ctrl	TRAF7
	ratio	0.319571	0.907873	0.0485045	0.807486	0.0690069	0.904459
	TRAF7 (long)	42.277	140.28	7.554	134.377	7.643	120.104
	GAPDH	132.293	154.515	155.738	166.414	110.757	132.791
	TRAF7 - short	Ctrl	TRAF7		TRAF7 - short	Ctrl	TRAF7
	average	0.108578	0.284175		average	1	2.61725
	n1	0.233973	0.367718		n1	2.15489	3.38668
	n2	0.0464626	0.192394		n2	0.427921	1.77194
	n3	0.0452974	0.292414		n3	0.417188	2.69314
	ST ERROR	0.0626986	0.0507792		ST ERROR	0.577454	0.467677
	p value		0.0475629		p value		0.0475629
	TRAF7 - long	Ctrl	TRAF7			Ctrl	TRAF7
	average	0.145694	0.873273		average	1	5.99388
	n1	0.319571	0.907873		n1	2.19344	6.23136
	n2	0.0485045	0.807486		n2	0.33292	5.54234
	n3	0.0690069	0.904459		n3	0.473642	6.20793
	ST ERROR	0.0871396	0.032908		ST ERROR	0.5981	0.225871
	p value		0.00144968		p value		0.00144968
		Short isoform		Long isoforms
		Ctrl	TRAF7	Ctrl	TRAF7
	average	1	2.61725	1	5.99388
	ST ERROR	0.577454	0.467677	0.5981	0.225871
	p value		0.0475629		0.00144968

## Sheet: Fig. 6g
Hypoxia	n1				n2				n3
	Flag		TRAF7-Flag		Flag		TRAF7-Flag		Flag		TRAF7-Flag
	Csh	H8sh	Csh	H8sh	Csh	H8sh	Csh	H8sh	Csh	H8sh	Csh	H8sh
ratio	0.589783	1.11674	0.97362	0.749954	0.525283	0.758826	0.621235	0.533695	0.497484	0.752463	0.499805	0.468958
HIF1a	66.524	77.295	89.167	77.546	46.799	69.815	49.951	50.906	55.169	84.631	51.344	48.993
GAPDH	112.794	69.215	91.583	103.401	89.093	92.004	80.406	95.384	110.896	112.472	102.728	104.472
	Hypoxia
	Flag		TRAF7-Flag
	Csh	H8sh	Csh	H8sh
n1	0.589783	1.11674	0.97362	0.749954
n2	0.525283	0.758826	0.621235	0.533695
n3	0.497484	0.752463	0.499805	0.468958
	Hypoxia
	Ctrl		TRAF7
	Csh	H8sh	Csh	H8sh
average	1	1.61687	1.27938	1.07675
n1	1	1.89347	1.65081	1.27158
n2	1	1.4446	1.18267	1.01602
n3	1	1.51254	1.00467	0.94266
ST ERROR	0	0.139684	0.192692	0.0996879
p value/Csh		0.0476404		0.201592
p value/Flag			0.142071	0.0346

## Sheet: Fig. 6h
	hypoxia	n1				n2				n3
		Flag		TRAF7-Flag		Flag		TRAF7-Flag		Flag		TRAF7-Flag
		Csh	H8sh	Csh	H8sh	Csh	H8sh	Csh	H8sh	Csh	H8sh	Csh	H8sh
	Ratio	0.398997	0.661184	0.551846	0.600892	0.50273	0.647882	0.236973	0.651844	0.33918	0.547623	0.282727	0.201149
	c-Jun	52.19	94.105	78.207	68.691	83.228	108.208	30.746	101.558	48.594	79.022	39.296	27.965
	GAPDH	130.803	142.328	141.719	114.315	165.552	167.018	129.745	155.801	143.269	144.3	138.989	139.026
		Hypoxia						Hypoxia
		Flag		TRAF7-Flag				Ctrl		TRAF7
		Csh	H8sh	Csh	H8sh			Csh	H8sh	Csh	H8sh
	n1	0.398997	0.661184	0.551846	0.600892		average	1	1.52013	0.896005	1.13189
	n2	0.50273	0.647882	0.236973	0.651844		n1	1	1.65712	1.38308	1.50601
	n3	0.33918	0.547623	0.282727	0.201149		n2	1	1.28873	0.471371	1.29661
							n3	1	1.61455	0.833561	0.593046
							ST ERROR	0	0.116352	0.265034	0.276119
							p value/Csh		0.0465729		0.285517
							p value/Flag			0.366321	0.13239

## Sheet: Fig. 6i
Hypoxia	n1				n2				n3
	Flag		TRAF7-Flag		Flag		TRAF7-Flag		Flag		TRAF7-Flag
	Csh	H8sh	Csh	H8sh	Csh	H8sh	Csh	H8sh	Csh	H8sh	Csh	H8sh
ratio	0.701869	1.37907	0.76422	1.37115	1.33629	2.17659	1.43959	1.47566	0.647555	1.47157	0.652359	1.29724
p-c-Jun	34.32	67.384	45.776	73.54	142.096	105.926	71.873	127.929	73.638	127.367	46.159	83.939
GAPDH	48.898	48.862	59.899	53.634	106.336	48.666	49.926	86.693	113.717	86.552	70.757	64.706
p-c-Jun	Hypoxia
	Flag		TRAF7-Flag
	Csh	H8sh	Csh	H8sh
n1	0.701869	1.37907	0.76422	1.37115
n2	1.33629	2.17659	1.43959	1.47566
n3	0.647555	1.47157	0.652359	1.29724
	Hypoxia
	Ctrl		TRAF7
	Csh	H8sh	Csh	H8sh
average	1	1.95539	1.05785	1.68705
n1	1	1.96485	1.08884	1.95356
n2	1	1.62883	1.0773	1.10429
n3	1	2.2725	1.00742	2.00328
ST ERROR	0	0.185871	0.0254351	0.291731
p value/Csh		0.0358278	0.0753855	0.0490673
p value/Flag				0.2406
