# Supplementary material for: Hypoxia-induced conversion of sensory Schwann cells into repair cells is regulated by HDAC8
Source: Nat Commun. 2025 Jan 9;16:515. doi: 10.1038/s41467-025-55835-9 (PMC11711395; doi:10.1038/s41467-025-55835-9)
Supplement: Supplementary file 6 — Source data [file 41467_2025_55835_MOESM6_ESM.zip › Source Data files/Data Figure S15.xlsx]

## Sheet: Fig. S15
	Ctrl 1	KO 1	Ctrl 2	KO 2	Ctrl 3	KO 3	Ctrl 4	KO 4
ratio	0.171943	0.115218	0.218523	0.201472	1.28352	0.65908	0.315763	0.159894
HIF1a	19.052	13.116	25.461	16.099	155.287	75.816	42.915	21.085
GAPDH	110.804	113.836	116.514	79.907	120.985	115.033	135.909	131.869
	Crushed						Ctrl	HFKO
	Ctrl	HIF1aKO				Average	1	0.652983
n=1	0.171943	0.115218				n=1	1	0.670095
n=2	0.218523	0.201472				n=2	1	0.92197
n=3	1.28352	0.65908				n=3	1	0.513493
n=4	0.315763	0.159894				n=4	1	0.506372
						ST error	0	0.0972963
						p-value		0.0376429
	Ctrl 1	KO 1	Ctrl 2	KO 2	Ctrl 3	KO 3	Ctrl 4	KO 4
ratio	0.315799	0.122303	0.174585	0.15709	0.174956	0.128463	0.174772	0.128623
c-Jun	14.552	7.954	12.703	11.441	13.522	8.866	8.923	6.989
GAPDH	46.08	65.035	72.761	72.831	77.288	69.016	51.055	54.337
	Crushed						Ctrl	HFKO
	Ctrl	HIF1aKO				Average	1	0.689319
n=1	0.315799	0.122303				n=1	1	0.387283
n=2	0.174585	0.15709				n=2	1	0.899788
n=3	0.174956	0.128463				n=3	1	0.734259
n=4	0.174772	0.128623				n=4	1	0.735947
						ST error	0	0.107903
						p-value		0.0317837
