# Supplementary material for: Hypoxia-induced conversion of sensory Schwann cells into repair cells is regulated by HDAC8
Source: Nat Commun. 2025 Jan 9;16:515. doi: 10.1038/s41467-025-55835-9 (PMC11711395; doi:10.1038/s41467-025-55835-9)
Supplement: Supplementary file 6 — Source data [file 41467_2025_55835_MOESM6_ESM.zip › Source Data files/Data Figure 3'.xlsx]

## Sheet: Fig. 3a
1 dpl - crushed	Control 1	H8KO 1	Control 2	H8KO 2	Control 3	H8KO 3	Control 4	H8KO 4	Control 5	H8KO 5	Control 6	H8KO 6	Control 7	H8KO 7	Control 8	H8KO 8	Control 9	H8KO 9
ratio	0.286947	0.735941	0.788943	0.785853	0.38226	0.815945	0.390149	0.649742	1.61369	2.00992	0.607734	1.54955	2.59741	2.28977	1.23898	1.7361	1.29531	1.05946
c-Jun	29.386	69.018	90.618	109.412	30.947	93.602	46.091	101.339	59.311	139.332	67.47	151.185	140.925	158.878	158.265	114.371	57.232	99.909
GAPDH	102.409	93.782	114.86	139.227	80.958	114.716	118.137	155.968	36.755	69.322	111.019	97.567	54.256	69.386	127.738	65.878	44.184	94.302
3 dpl - crushed	Control 1	H8KO 1	Control 2	H8KO 2	Control 3	H8KO 3	Control 4	H8KO 4
ratio	0.525678	0.735736	0.587281	1.0921	0.947119	2.31135	1.31382	1.62631
c-Jun	42.643	76.17	58.916	144.612	42.179	73.88	146.181	107.818
GAPDH	81.12	103.529	100.32	132.417	44.534	31.964	111.264	66.296
5 dpl - crushed	Control 1	H8KO 1	Control 2	H8KO 2	Control 3	H8KO 3	Control 4	H8KO 4
ratio	0.67788	0.902673	1.60114	1.80283	1.26788	0.748287	1.41465	1.45168
c-Jun	51.786	48.924	146.099	160.681	70.006	51.423	82.924	136.954
GAPDH	76.394	54.199	91.247	89.127	55.215	68.721	58.618	94.342
12 dpl - crushed	Control 1	H8KO 1	Control 2	H8KO 2	Control 3	H8KO 3	Control 4	H8KO 4
ratio	0.667284	0.833792	1.16949	0.777694	1.22533	0.469242	0.63577	1.04839
c-Jun	54.766	97.507	139.766	74.332	88.012	42.366	43.165	120.638
GAPDH	82.073	116.944	119.51	95.58	71.827	90.286	67.894	115.07
c-Jun
					Crushed
1 dpl	Control			1 dpl	Ctrl	H8KO		3 dpl	Crushed			3 dpl	Crushed
Ratio c-Jun/GAPDH	Control	H8KO		Average	1	1.58408		Ratio c-Jun/GAPDH	Control	H8KO			Control	H8KO
N1	0.286947	0.735941		N1	1	2.56472		N1	0.525678	0.735736		Average	1	1.73436
N2	0.788943	0.785853		N2	1	0.996084		N2	0.587281	1.0921		N1	1	1.39959
N3	0.38226	0.815945		N3	1	2.13453		N3	0.947119	2.31135		N2	1	1.85958
N4	0.390149	0.649742		N4	1	1.66537		N4	1.31382	1.62631		N3	1	2.4404
N5	1.61369	2.00992		N5	1	1.24555						N4	1	1.23785
N6	0.607734	1.54955		N6	1	2.54972						ST ERROR	0	0.269686
N7	2.59741	2.28977		N7	1	0.88156						p-value		0.0361829
N8	1.23898	1.7361		N8	1	1.40123
N9	1.29531	1.05946		N9	1	0.817918
				ST ERROR	0	0.229069
				p-value		0.0341863
5 dpl	Control			5 dpl	Crushed			12 dpl	Crushed			12 dpl	Crushed
Ratio c-Jun/GAPDH	Control	H8KO			Ctrl	H8KO		Ratio c-Jun/GAPDH	Control	H8KO			Control	H8KO
Average	1.24039	1.22637		Average	1	1.01849		N1	0.667284	0.833792		Average	1	0.986618
N1	0.67788	0.902673		N1	1	1.33161		N2	1.16949	0.777694		N1	1	1.24953
N2	1.60114	1.80283		N2	1	1.12597		N3	1.22533	0.469242		N2	1	0.664984
N3	1.26788	0.748287		N3	1	0.590187		N4	0.63577	1.04839		N3	1	0.382951
N4	1.41465	1.45168		N4	1	1.02617						N4	1	1.649
				ST ERROR	0	0.156285						ST ERROR	0	0.285152
				p-value		0.456661						p-value		0.482759
	1dpl		3dpl		5dpl		12dpl
	Ctrl	H8KO	Ctrl	H8KO	Ctrl	H8KO	Ctrl	H8KO
Average	1	1.58408	1	1.73436	1	1.01849	1	0.986618
ST ERROR	0	0.229069	0	0.269686	0	0.156285	0	0.285152
p-value		0.0341863		0.0361829		0.456661		0.482759

## Sheet: Fig. 3d
	Hypoxia-1		Hypoxia2		Hypoxia-3		Hypoxia-4		Hypoxia-5		Hypoxia-6
	Csh	H8sh	Csh	H8sh	Csh	H8sh	Csh	H8sh	Csh	H8sh	Csh	H8sh
ratio	0.216212	0.571852	0.350313	0.411364	0.125997	0.187481	0.134655	0.201505	0.132978	0.387257	0.194917	0.532285														c-Jun
c-Jun	24.694	59.201	39.97	39.839	14.923	24.582	17.959	28.484	13.137	51.037	21.199	63.244														1	0.021	24.694	8	98	0.528	47536
beta-actin	114.212	103.525	114.098	96.846	118.439	131.117	133.37	141.356	98.791	131.791	108.759	118.816														2	0.021	59.201	10	170	1.266	113962
																										3	0.021	39.97	9	131	0.855	76942
																										4	0.021	39.839	9	149	0.852	76690
																										5	0.021	14.923	9	39	0.319	28726
																										6	0.021	24.582	9	95	0.526	47320
			Hypoxia																							7	0.021	17.959	8	57	0.384	34571
			Csh	H8sh																						8	0.021	28.484	10	97	0.609	54832
		n1	0.216212	0.571852																						9	0.019	13.137	4	38	0.251	22622
		n2	0.350313	0.411364																						10	0.019	51.037	4	129	0.977	87885
		n3	0.125997	0.187481																						11	0.019	21.199	4	97	0.406	36504
		n4	0.134655	0.201505																						12	0.019	63.244	5	163	1.21	108907
		n5	0.132978	0.387257
		n6	0.194917	0.532285
																										beta-actin
																										1	0.032	114.212	56	226	3.698	332814
																										2	0.032	103.525	56	216	3.352	301671
			Hypoxia																							3	0.032	114.098	54	223	3.694	332481
			Csh	H8sh																						4	0.032	96.846	55	200	3.136	282210
		Average	1	2.07443																						5	0.032	118.439	57	228	3.835	345132
		n1	1	2.64487																						6	0.032	131.117	57	232	4.245	382074
		n2	1	1.17428																						7	0.032	133.37	58	231	4.318	388640
		n3	1	1.48798																						8	0.032	141.356	58	235	4.577	411910
		n4	1	1.49645																						9	0.026	98.791	55	216	2.582	232357
		n5	1	2.9122																						10	0.026	131.791	56	232	3.444	309972
		n6	1	2.73083																						11	0.026	108.759	54	217	2.842	255801
		St ERROR	0	0.313388																						12	0.026	118.816	56	232	3.105	279455
		p value		0.018667

## Sheet: Fig. 3e
	Hypoxia-1		Hypoxia2		Hypoxia-3		Hypoxia-4		Hypoxia-5
	Csh	H8sh	Csh	H8sh	Csh	H8sh	Csh	H8sh	Csh	H8sh
ratio	0.15693	0.452753	0.227635	0.678905	0.252774	0.400487	0.0767127	0.246851	0.199157	0.616883																phospho-c-Jun
phospho-c-Jun	15.977	52.504	25.354	88.261	26.332	53.117	8.641	28.401	19.512	62.101																1	0.025	15.977	4	78	0.402	36140
GAPDH	101.81	115.966	111.38	130.005	104.172	132.631	112.641	115.053	97.973	100.669																2	0.025	52.504	4	153	1.32	118765
																										3	0.025	25.354	3	128	0.637	57351
																										4	0.025	88.261	5	199	2.218	199647
																										5	0.021	26.332	6	98	0.548	49293
																										6	0.021	53.117	5	157	1.105	99435
			Hypoxia																							7
			Csh	H8sh																						8
		n1	0.15693	0.452753																						9	0.024	8.641	3	36	0.203	18292
		n2	0.227635	0.678905																						10	0.024	28.401	3	116	0.668	60125
		n3	0.252774	0.400487																						11	0.024	19.512	3	90	0.459	41306
		n4	0.0767127	0.246851																						12	0.024	62.101	3	181	1.461	131467
		n5	0.199157	0.616883
																										GAPDH or beta-actin
																										1	0.023	101.81	64	183	2.368	213088
																										2	0.023	115.966	64	207	2.697	242717
			Hypoxia																							3	0.023	111.38	63	205	2.59	233119
			Csh	H8sh																						4	0.023	130.005	59	222	3.023	272100
		Average	1	2.75344																						5	0.023	104.172	63	177	2.423	218033
		n1	1	2.88507																						6	0.023	132.631	63	219	3.084	277596
		n2	1	2.98242																						7
		n3	1	1.58437																						8
		n4	1	3.21787																						9	0.041	112.641	61	222	4.626	416320
		n5	1	3.09747																						10	0.041	115.053	62	227	4.725	425237
		St ERROR	0	0.297535																						11	0.041	97.973	62	211	4.023	362107
		p value		0.00414626																						12	0.041	100.669	62	217	4.134	372071

## Sheet: Fig. 3f
	CoCl2 n=1		CoCl2 n=2		CoCl2 n=3		CoCl2 n=4		CoCl2 n=5		CoCl2 n=6
	Csh	H8sh	Csh	H8sh	Csh	H8sh	Csh	H8sh	Csh	H8sh	Csh	H8sh
ratio	0.527545	1.18368	0.827475	1.28284	0.695379	1.09584	1.10808	1.25885	0.485281	0.827657	0.57912	1.29933
c-Jun	49.825	120.204	69.57	122.528	69.677	121.377	132.115	150.167	37.8	80.286	45.286	143.896
GAPDH	94.447	101.551	84.075	95.513	100.2	110.762	119.229	119.289	77.893	97.004	78.198	110.746
		CoCl2
		Csh	H8sh				Csh	H8sh
	N1	0.527545	1.18368			Average	1	1.74253
	N2	0.827475	1.28284				1	2.24376
	N3	0.695379	1.09584				1	1.55031
	N4	1.10808	1.25885				1	1.57588
	N5	0.485281	0.827657				1	1.13607
	N6	0.57912	1.29933				1	1.70552
							1	2.24364
						ST error	0	0.176656
						P-value		0.00846313

## Sheet: Fig. 3g
	CoCl2 n=1		CoCl2 n=2		CoCl2 n=3		CoCl2 n=4		CoCl2 n=5		CoCl2 n=6
	Csh	H8sh	Csh	H8sh	Csh	H8sh	Csh	H8sh	Csh	H8sh	Csh	H8sh
ratio	0.295203	1.41746	0.837194	1.55606	0.205223	0.653106	0.480595	1.02273	0.208827	0.593931	0.463326	1.25225
p-c-Jun	28.031	128.816	70.989	142.716	23.787	83.8	63.859	129.808	20.26	66.427	49.978	157.674
GAPDH	94.955	90.878	84.794	91.716	115.908	128.31	132.875	126.923	97.018	111.843	107.868	125.913
		CoCl2
		Csh	H8sh				Csh	H8sh
	Average	0.415061	1.08259			Average	1	2.91961
	N1	0.295203	1.41746				1	4.80165
	N2	0.837194	1.55606				1	1.85867
	N3	0.205223	0.653106				1	3.18242
	N4	0.480595	1.02273				1	2.12805
	N5	0.208827	0.593931				1	2.84413
	N6	0.463326	1.25225				1	2.70273
						ST error	0	0.424893
						P-value		0.00629527

## Sheet: Fig. 3h
c-jun mRNA		Average Ct	delta Ct c-Jun/GAPDH	Fold	Fold/Csh		Gapdh mRNA		Average Ct
CoCl2_16h	Csh 1	20.2	-8.08667	0.0036785	1.42127		CoCl2_16h	Csh 1	12.1133
	Csh 2	20.34	-9	0.00195312	0.754635			Csh 2	11.34
	Csh 3	20.8	-14.665	3.84942e-05	0.0148731			Csh 3	6.135
	Csh 4	20.335	-10.68	0.000609536	0.235508			Csh 4	9.655
	Csh 5	18.93	-7.23	0.00666121	2.57371			Csh 5	11.7
	H8sh 1	19.6667	-5.78	0.018199	7.03159			H8sh 1	13.8867
	H8sh 2	19.17	-6.25333	0.0131087	5.06484			H8sh 2	12.9167
	H8sh 3	20.21	-8.765	0.00229865	0.888135			H8sh 3	11.445
	H8sh 4	18.62	-6.405	0.0118006	4.55942			H8sh 4	12.215
	H8sh 5	18.02	-5.34	0.0246888	9.53908			H8sh 5	12.68
			CoCl2
			Csh	H8sh
		Average	1	5.41661
		n1	1.42127	7.03159
		n2	0.754635	5.06484
		n3	0.0148731	0.888135
		n4	0.235508	4.55942
		n5	2.57371	9.53908
		st error	0.462015	1.43123
		p value		0.0188054

## Sheet: Fig. 3i
	c-jun promoter activation
		CoCl2
			Average	n=1	n=2	n=3	n=4	n=5	n=6	n=7	ST ERROR	p value
		Csh	1	1	1	1	1	1	1	1	0
		H8sh	1.83014	1.44511	3.17587	1.71815	1.06537	2.63829	1.47903	1.28916	0.293813	0.0301394
