# Supplementary material for: Hypoxia-induced conversion of sensory Schwann cells into repair cells is regulated by HDAC8
Source: Nat Commun. 2025 Jan 9;16:515. doi: 10.1038/s41467-025-55835-9 (PMC11711395; doi:10.1038/s41467-025-55835-9)
Supplement: Supplementary file 6 — Source data [file 41467_2025_55835_MOESM6_ESM.zip › Source Data files/Data Figure S19.xlsx]

## Sheet: Fig. S19a
	n1				n2				n3				n4				n5				n6				n7
	Normoxia		Hypoxia		Normoxia		Hypoxia		Normoxia		Hypoxia		Normoxia		Hypoxia		Normoxia		Hypoxia		Normoxia		Hypoxia		Normoxia		Hypoxia
	Csh	T7sh	Csh	T7sh	Csh	T7sh	Csh	T7sh	Csh	T7sh	Csh	T7sh	Csh	T7sh	Csh	T7sh	Csh	T7sh	Csh	T7sh	Csh	T7sh	Csh	T7sh	Csh	T7sh	Csh	T7sh
ratio	0.660464	0.202841	0.273071	0.327	1.03599	0.582421	0.65263	0.359457	0.699067	0.276376	0.232379	0.344306	0.436836	0.155035	0.268902	0.114974	0.861875	0.382244	0.706518	0.772223	1.06909	0.540057	0.796647	0.654275	0.617538	0.260831	0.435746	0.364513
p-c-Jun	35.601	10.296	13.508	21.427	40.296	18.15	44.604	19.956	39.549	18.29	14.421	22.3	28.31	9.732	21.862	8.965	42.306	19.556	45.894	44.714	48.183	25.933	39.438	34.865	31.366	15.286	24.146	20.969
GAPDH	53.903	50.759	49.467	65.526	38.896	31.163	68.345	55.517	56.574	66.178	62.058	64.768	64.807	62.773	81.301	77.974	49.086	51.161	64.958	57.903	45.069	48.019	49.505	53.288	50.792	58.605	55.413	57.526
	Normoxia		Hypoxia
	Csh	T7sh	Csh	T7sh
average	0.768695	0.342829	0.480842	0.419535
n1	0.660464	0.202841	0.273071	0.327
n2	1.03599	0.582421	0.65263	0.359457
n3	0.699067	0.276376	0.232379	0.344306
n4	0.436836	0.155035	0.268902	0.114974
n5	0.861875	0.382244	0.706518	0.772223
n6	1.06909	0.540057	0.796647	0.654275
n7	0.617538	0.260831	0.435746	0.364513
ST ERROR	0.0872751	0.0624614	0.0889125	0.0835389
p value		9.58629e-06		0.310031
1.30091	2.07969
	Normoxia		Hypoxia
	Csh	T7sh	Csh	T7sh
average	1	0.445989	1	0.872502
n1	0.859202	0.263877	0.567902	0.680057
n2	1.34773	0.757675	1.35727	0.747559
n3	0.90942	0.359539	0.483276	0.716048
n4	0.568282	0.201686	0.559232	0.23911
n5	1.12122	0.497264	1.46934	1.60598
n6	1.39079	0.702563	1.65677	1.36069
n7	0.803359	0.339316	0.906215	0.758073
ST ERROR	0.113537	0.0812564	0.18491	0.173735
p value		9.58629e-06		0.155015

## Sheet: Fig. S19b
Hypoxia	n1		n2		n3		n4		n5		n6
	Csh	T7sh	Csh	T7sh	Csh	T7sh	Csh	T7sh	Csh	T7sh	Csh	T7sh
ratio	1.80382	1.78689	1.5159	1.54456	1.03507	1.05544	1.0393	1.02581	0.991479	0.785192	0.906693	0.902004
HIF1a	133.49	127.997	116.365	104.128	111.885	115.795	119.82	112.06	109.839	98.31	104.791	111.08
GAPDH	74.004	71.631	76.763	67.416	108.094	109.713	115.289	109.24	110.783	125.205	115.575	123.148
	Hypoxia				Hypoxia
	Csh	T7sh			Csh	T7sh
average	1.21538	1.18332		average	1	0.967165
n1	1.80382	1.78689		n1	1	0.990616
n2	1.5159	1.54456		n2	1	1.01891
n3	1.03507	1.05544		n3	1	1.01967
n4	1.0393	1.02581		n4	1	0.987023
n5	0.991479	0.785192		n5	1	0.791941
n6	0.906693	0.902004		n6	1	0.994829
ST ERROR	0.146687	0.160582		ST ERROR	0	0.0355188
p value		0.204808		p value		0.198838

## Sheet: Fig. S19c
	n1				n2				n3
	Normoxia		Hypoxia		Normoxia		Hypoxia		Normoxia		Hypoxia
	Csh	T7sh	Csh	T7sh	Csh	T7sh	Csh	T7sh	Csh	T7sh	Csh	T7sh
ratio	1.22964	0.738622	1.21096	0.996787	2.13769	1.27445	1.88878	0.876567	1.56946	1.26169	0.965848	1.18513
p-JNK1/2	108.187	76.861	136.885	123.155	132.396	78.975	137.656	98.087	121.52	99.147	96.465	78.618
GAPDH	87.983	104.06	113.038	123.552	61.934	61.968	72.881	111.899	77.428	78.583	99.876	66.337
	Normoxia		Hypoxia
	Csh	T7sh	Csh	T7sh
N1	1.22964	0.738622	1.21096	0.996787
N2	2.13769	1.27445	1.88878	0.876567
N3	1.56946	1.26169	0.965848	1.18513
	Normoxia		Hypoxia
	Csh	T7sh	Csh	T7sh
Average	1	0.66692	1	0.838088
	1	0.600684	1	0.823135
	1	0.596179	1	0.464092
	1	0.803899	1	1.22704
ST error	0	0.0685015	0	0.22037
P-value		0.0397891		0.538974
H20 vs H20	PLKO	shTRAF7		H20 vs H20
Average	0	0		Average	PLKO	shTRAF7
	0	0			#DIV/0!	#DIV/0!
	0	0			#DIV/0!	#DIV/0!
	0	0			#DIV/0!	#DIV/0!
	0	0			#DIV/0!	#DIV/0!
ST error	0	0		ST error	#DIV/0!	#DIV/0!
P-value		#DIV/0!		P-value	#DIV/0!	#DIV/0!
						#DIV/0!
CoCl2 vs CoCl2	PLKO	shTRAF7		CoCl2 vs CoCl2
Average	1.3552	1.01949		Average	PLKO	shTRAF7
	1.21096	0.996787
	1.88878	0.876567
	0.965848	1.18513
ST error	0.276015	0.0897952		ST error
P-value		0.311814		P-value
