# Supplementary material for: Hypoxia-induced conversion of sensory Schwann cells into repair cells is regulated by HDAC8
Source: Nat Commun. 2025 Jan 9;16:515. doi: 10.1038/s41467-025-55835-9 (PMC11711395; doi:10.1038/s41467-025-55835-9)
Supplement: Supplementary file 6 — Source data [file 41467_2025_55835_MOESM6_ESM.zip › Source Data files/Data Figure S3.xlsx]

## Sheet: Sheet1
	Control mice	Before lesion					3 dpl					5 dpl					12 dpl					19 dpl					30 dpl
	Toe number	1	2	3	4	5	1	2	3	4	5	1	2	3	4	5	1	2	3	4	5	1	2	3	4	5	1	2	3	4	5
	Average	1	1	1	1	1	0.583333	0	0	0	0	0.458333	0.541667	0	0	0	0.666667	0.458333	0.0833333	0.0416667	0.0416667	0.520833	0.5625	0.479167	0.5	0.291667	0.625	0.791667	0.708333	0.541667	0.583333
	Ctrl-1	1	1	1	1	1	1	0	0	0	0	0.5	0.5	0	0	0	0.5	0.5	0.5	0.5	0.5	1	1	0.5	0.5	0	1	1	1	1	0.5
	Ctrl-2	1	1	1	1	1	1	0	0	0	0	0.5	1	0	0	0	1	0	0	0	0	0.5	0.5	0.5	0.5	0	1	1	1	0	0.5
	Ctrl-3	1	1	1	1	1	0.5	0	0	0	0	0.5	1	0	0	0	0	1	0	0	0	0.5	0.5	0	0	0	1	0.5	0.5	0	1
	Ctrl-4	1	1	1	1	1	0.5	0	0	0	0	0.5	1	0	0	0	1	1	0	0	0	1	1	0.5	1	0.5	1	1	1	1	1
	Ctrl-5	1	1	1	1	1	0.5	0	0	0	0	0.5	0.5	0	0	0	1	1	0	0	0	1	1	1	0.5	0.5	1	1	1	1	1
	Ctrl-6	1	1	1	1	1	0.5	0	0	0	0	0	0.5	0	0	0	0	0	0	0	0	0	0.5	0	0	1	0	0	0	0	0
	Ctrl-7	1	1	1	1	1	0.5	0	0	0	0	0.5	0.5	0	0	0	1	0.5	0	0	0	0.5	1	1	1	0	1	1	1	1	1
	Ctrl-8	1	1	1	1	1	0.5	0	0	0	0	0.5	0.5	0	0	0	0.5	0	0	0	0	0.25	0	0.25	0.5	0	0	0.5	0.5	0	0
	Ctrl-9	1	1	1	1	1	0.5	0	0	0	0	0	0	0	0	0	0.5	0	0	0	0	0.5	1	0	0	0.5	0.5	1	0.5	0.5	0.5
	Ctrl-10	1	1	1	1	1	0.5	0	0	0	0	1	0.5	0	0	0	0.5	0.5	0	0	0	0.5	0.25	0	0.5	0	1	1	1	1	1
	Ctrl-11	1	1	1	1	1	0.5	0	0	0	0	0.5	0	0	0	0	1	1	0.5	0	0	0.5	0	1	0.5	1	0	1	0	0	0
	Ctrl-12	1	1	1	1	1	0.5	0	0	0	0	0.5	0.5	0	0	0	1	0	0	0	0	0	0	1	1	0	0	0.5	1	1	0.5
	ST ERROR	0	0	0	0	0	0.0561833	0	0	0	0	0.0743235	0.096498	0	0	0	0.112367	0.129952	0.0561833	0.0416667	0.0416667	0.0995175	0.123571	0.124842	0.1066	0.114454	0.13933	0.096498	0.114454	0.14379	0.1205
	H8KO mice	Before lesion					3 dpl					5 dpl					12 dpl					19 dpl					30 dpl
	Toe number	1	2	3	4	5	1	2	3	4	5	1	2	3	4	5	1	2	3	4	5	1	2	3	4	5	1	2	3	4	5
	Average	1	1	1	1	1	0.541667	0	0	0	0	0.833333	0.708333	0	0	0	0.708333	1	0.145833	0.166667	0.291667	0.75	0.875	0.833333	0.708333	0.729167	0.541667	0.8125	0.875	0.916667	0.708333
	1	1	1	1	1	1	1	0	0	0	0	0.5	0.5	0	0	0	1	1	0	1	1	0.5	1	1	1	1	1	1	1	1	1
	2	1	1	1	1	1	0.5	0	0	0	0	0.5	0.5	0	0	0	1	1	0.5	0.5	1	1	0.5	1	1	0.25	1	1	1	1	0
	3	1	1	1	1	1	0.5	0	0	0	0	1	1	0	0	0	0	1	0.5	0	0	0.5	0.5	0.5	0	0	0	0.5	1	1	1
	4	1	1	1	1	1	0.5	0	0	0	0	1	1	0	0	0	0.5	1	0	0	0	1	1	1	0.5	0.5	0	0.5	1	1	0
	5	1	1	1	1	1	0.5	0	0	0	0	1	1	0	0	0	1	1	0.25	0	0	1	0.5	0.5	1	1	0	0.5	0.5	0	0
	6	1	1	1	1	1	0.5	0	0	0	0	1	0	0	0	0	1	1	0.5	0	0	1	1	1	1	0.5	1	1	1	1	1
	7	1	1	1	1	1	0.5	0	0	0	0	1	1	0	0	0	1	1	0	0	0	0	1	0.5	0.5	1	0	0.25	0.5	1	0.5
	8	1	1	1	1	1	0.5	0	0	0	0	0	0.5	0	0	0	0.5	1	0	0	0	1	1	1	1	0.5	0.5	1	1	1	1
	9	1	1	1	1	1	0.5	0	0	0	0	1	0.5	0	0	0	0.5	1	0	0.5	0.5	0.5	1	1	1	1	1	1	0.5	1	1
	10	1	1	1	1	1	0.5	0	0	0	0	1	1	0	0	0	0.5	1	0	0	0.5	1	1	1	0.5	1	0.5	1	1	1	1
	11	1	1	1	1	1	0.5	0	0	0	0	1	0.5	0	0	0	1	1	0	0	0	1	1	1	0	1	1	1	1	1	1
	12	1	1	1	1	1	0.5	0	0	0	0	1	1	0	0	0	0.5	1	0	0	0.5	0.5	1	0.5	1	1	0.5	1	1	1	1
	ST ERROR	0	0	0	0	0	0.0416667	0	0	0	0	0.0940127	0.096498	0	0	0	0.096498	0	0.0649762	0.0940127	0.114454	0.0973124	0.0652791	0.0710669	0.114454	0.104167	0.129952	0.0821411	0.0652791	0.0833333	0.129952
	Average	Before lesion					3 dpl					5 dpl					12 dpl					19 dpl					30 dpl
	Toe number	1	2	3	4	5	1	2	3	4	5	1	2	3	4	5	1	2	3	4	5	1	2	3	4	5	1	2	3	4	5
	Ctrl	1	1	1	1	1	0.583333	0	0	0	0	0.458333	0.541667	0	0	0	0.666667	0.458333	0.0833333	0.0416667	0.0416667	0.520833	0.5625	0.479167	0.5	0.291667	0.625	0.791667	0.708333	0.541667	0.583333
	H8KO	1	1	1	1	1	0.541667	0	0	0	0	0.833333	0.708333	0	0	0	0.708333	1	0.145833	0.166667	0.291667	0.75	0.875	0.833333	0.708333	0.729167	0.541667	0.8125	0.875	0.916667	0.708333
	ST ERROR	Before lesion					3 dpl					5 dpl					12 dpl					19 dpl					30 dpl
	Toe number	1	2	3	4	5	1	2	3	4	5	1	2	3	4	5	1	2	3	4	5	1	2	3	4	5	1	2	3	4	5
	Ctrl	0	0	0	0	0	0.0561833	0	0	0	0	0.0743235	0.096498	0	0	0	0.112367	0.129952	0.0561833	0.0416667	0.0416667	0.0995175	0.123571	0.124842	0.1066	0.114454	0.13933	0.096498	0.114454	0.14379	0.1205
	H8KO	0	0	0	0	0	0.0416667	0	0	0	0	0.0940127	0.096498	0	0	0	0.096498	0	0.0649762	0.0940127	0.114454	0.0973124	0.0652791	0.0710669	0.114454	0.104167	0.129952	0.0821411	0.0652791	0.0833333	0.129952
	p value	Before lesion					3 dpl					5 dpl					12 dpl					19 dpl					30 dpl
	Toe number	1	2	3	4	5	1	2	3	4	5	1	2	3	4	5	1	2	3	4	5	1	2	3	4	5	1	2	3	4	5
		#DIV/0!	#DIV/0!	#DIV/0!	#DIV/0!	#DIV/0!	0.278733	#DIV/0!	#DIV/0!	#DIV/0!	#DIV/0!	0.0048812	0.117453	#DIV/0!	#DIV/0!	#DIV/0!	0.39055	0.000400108	0.237264	0.118516	0.0261026	0.0569417	0.0358124	0.0219596	0.0982497	0.00981473	0.333048	0.435459	0.109569	0.0343184	0.244004
