# Supplementary material for: Hypoxia-induced conversion of sensory Schwann cells into repair cells is regulated by HDAC8
Source: Nat Commun. 2025 Jan 9;16:515. doi: 10.1038/s41467-025-55835-9 (PMC11711395; doi:10.1038/s41467-025-55835-9)
Supplement: Supplementary file 6 — Source data [file 41467_2025_55835_MOESM6_ESM.zip › Source Data files/Data Figure S16.xlsx]

## Sheet: Sheet1
		n=1				n=2				n=3
		Normoxia		Hypoxia		Normoxia		Hypoxia		Normoxia		Hypoxia
		C	N	C	N	C	N	C	N	C	N	C	N
	Ratio N		0.159658		1.85452		0.721061		3.36797		0.739663		2.33898
	Ratio C	0.763937		0.4871		2.15055		1.12809		3.33662		0.64032
	HIF1a	55.814	19.761	56.129	125.065	122.648	70.178	65.684	145.456	111.967	33.864	33.118	89.894
	Lamin A/C		123.771		67.438		97.326		43.188		45.783		38.433
	GAPDH	73.061		115.231		57.031		58.226		33.557		51.721
		Normoxia		Hypoxia
		C	N	C	N
	average	2.0837	0.540127	0.751836	2.52049
	n1	0.763937	0.159658	0.4871	1.85452
	n2	2.15055	0.721061	1.12809	3.36797
	n3	3.33662	0.739663	0.64032	2.33898
	ST ERROR	0.743422	0.190311	0.193255	0.446223
	p value			0.0789795	0.0150702
		Cytoplasmic
		Normoxia	Hypoxia
	average	1	0.451361
	n1	1	0.637618
	n2	1	0.524558
	n3	1	0.191907
	ST ERROR	0	0.13377
	p value		0.0273116
		Nuclear
		Normoxia	Hypoxia
	average	1	4.66647
	n1	0.295593	3.43348
	n2	1.33498	6.23552
	n3	1.36942	4.33042
	ST ERROR	0.352344	0.826145
	p value		0.0150702
