# Supplementary material for: Hypoxia-induced conversion of sensory Schwann cells into repair cells is regulated by HDAC8
Source: Nat Commun. 2025 Jan 9;16:515. doi: 10.1038/s41467-025-55835-9 (PMC11711395; doi:10.1038/s41467-025-55835-9)
Supplement: Supplementary file 6 — Source data [file 41467_2025_55835_MOESM6_ESM.zip › Source Data files/Data Figure S17.xlsx]

## Sheet: VHL
	n1				n2				n3				n4				n5				n6
	Normoxia n1		Hypoxia n1		Normoxia n2		Hypoxia n2		Normoxia n3		Hypoxia n3		Normoxia n4		Hypoxia n4		Normoxia n5		Hypoxia n5		Normoxia n6		Hypoxia n6
	Csh	H8sh	Csh	H8sh	Csh	H8sh	Csh	H8sh	Csh	H8sh	Csh	H8sh	Csh	H8sh	Csh	H8sh	Csh	H8sh	Csh	H8sh	Csh	H8sh	Csh	H8sh
ratio	1.66842	1.73043	1.11451	1.44853	1.95879	2.01528	0.70377	1.48211	1.81028	2.46259	1.19956	0.230791	0.239291	0.940857	0.166002	0.527755	0.275632	0.900816	0.216259	0.191189	0.357929	0.47393	0.279787	0.189554
VHL	108.746	101.379	84.036	104.633	113.183	96.25	50.651	72.192	112.27	84.878	83.173	14.015	13.58	75.262	9.28	47.737	11.799	43.604	17.547	11.882	23.158	20.315	20.458	15.275
GAPDH	65.179	58.586	75.402	72.234	57.782	47.76	71.971	48.709	62.018	34.467	69.336	60.726	56.751	79.993	55.903	90.453	42.807	48.405	81.139	62.148	64.7	42.865	73.12	80.584
	Normoxia		Hypoxia
	Csh	H8sh	Csh	H8sh
average	1.05172	1.42065	0.613315	0.678321
n1	1.66842	1.73043	1.11451	1.44853
n2	1.95879	2.01528	0.70377	1.48211
n3	1.81028	2.46259	1.19956	0.230791
n4	0.239291	0.940857	0.166002	0.527755
n5	0.275632	0.900816	0.216259	0.191189
n6	0.357929	0.47393	0.279787	0.189554
ST ERROR
p value
	Normoxia		Hypoxia
	Csh	H8sh	Csh	H8sh
average	1	1.89734	1	1.20992
n1	0.920509	0.954721	1.10792	1.43997
n2	1.08071	1.11188	0.699609	1.47335
n3	0.998777	1.35867	1.19247	0.229426
n4	0.822445	3.23373	0.752221	2.39147
n5	0.947351	3.09611	0.979954	0.866353
n6	1.2302	1.6289	1.26783	0.858944
ST ERROR	0.0577717	0.411934	0.0952984	0.301162
p value		0.028186		0.260685
