# Supplementary material for: Hypoxia-induced conversion of sensory Schwann cells into repair cells is regulated by HDAC8
Source: Nat Commun. 2025 Jan 9;16:515. doi: 10.1038/s41467-025-55835-9 (PMC11711395; doi:10.1038/s41467-025-55835-9)
Supplement: Supplementary file 6 — Source data [file 41467_2025_55835_MOESM6_ESM.zip › Source Data files/Data Figure S1.xlsx]

## Sheet: Fig. S1a
2 wpT	Ctrl 1	H8KO 1	Ctrl 2	H8KO 2	Ctrl 3	H8KO 3	Ctrl 4	H8KO 4
ratio	1.25879	0.779271	1.10632	0.836016	1.52097	0.892422	0.890992	0.630872
HDAC8	79.222	57.825	55.877	70.701	69.411	45.974	56.717	48.468
GAPDH	62.935	74.204	50.507	84.569	45.636	51.516	63.656	76.827
4 wpT	Ctrl 1	H8KO 1	Ctrl 2	H8KO 2	Ctrl 3	H8KO 3	Ctrl 4	H8KO 4
ratio	0.889483	0.797071	0.914934	0.683644	0.925306	0.515331	1.58314	0.406657
HDAC8	46.069	49.962	85.464	65.649	63.872	48.673	130.264	32.977
GAPDH	51.793	62.682	93.41	96.028	69.028	94.45	82.282	81.093
		2 wpT		4 wpT
		Ctrl	H8KO	Ctrl	H8KO
	N1	1.25879	0.779271	0.889483	0.797071
	N2	1.10632	0.836016	0.914934	0.683644
	N3	1.52097	0.892422	0.925306	0.515331
	N4	0.890992	0.630872	1.58314	0.406657
		2 wpT		4 wpT
		Ctrl	H8KO	Ctrl	H8KO
	Average	1	0.657261	1	0.594079
		1.06447	0.658971	0.985895	0.883466
		0.935534	0.706956	1.0141	0.757745
		1.26119	0.739996	0.737752	0.410876
		0.738811	0.523119	1.26225	0.32423
	ST error	0.10983	0.0477072	0.107217	0.134447
	P-value		0.0287161		0.0281229

## Sheet: Fig. S1b
		Ctrl 1	H8KO 1	Ctrl 2	H8KO 2	Ctrl 3	H8KO 3
	ratio	0.663484	0.404609	0.806022	0.319501	0.628262	0.315007
	HDAC8	77.343	36.836	72.978	37.064	61.275	29.462
	GAPDH	116.571	91.041	90.541	116.006	97.531	93.528
		2 wpT				2 wpT
		Ctrl	H8KO			Ctrl	H8KO
	Average	0.699256	0.346372		Average	1	0.495344
	n=1	0.663484	0.404609		n=1	0.948843	0.578628
	n=2	0.806022	0.319501		n=2	1.15268	0.456915
	n=3	0.628262	0.315007		n=3	0.898472	0.450489
	ST.ERROR	0.0543426	0.0291472		ST.ERROR	0.0777149	0.0416831
	p-value		0.00461515		p-value		0.00461515
