# Supplementary material for: Hypoxia-induced conversion of sensory Schwann cells into repair cells is regulated by HDAC8
Source: Nat Commun. 2025 Jan 9;16:515. doi: 10.1038/s41467-025-55835-9 (PMC11711395; doi:10.1038/s41467-025-55835-9)
Supplement: Supplementary file 6 — Source data [file 41467_2025_55835_MOESM6_ESM.zip › Source Data files/Data Figure S6.xlsx]

## Sheet: Fig. S6a
Contralateral	Ctrl 1	Ctrl 2	Ctrl 3	H8KO 1	H8KO 2		H8KO 3
surface in µm2	15481	15481	15481	15481	14968	14335	15481
Number of intact myelin rings	373	352	370	352	241	228	375
Number of intact myelin rings/mm2	24094.1	22737.5	23900.3	22737.5	16101	15905.1	24223.2
Average					16003.1
Number of intact myelin rings/mm2	Control	H8KO
Average	23577.3	20988
1	24094.1	22737.5
2	22737.5	16003.1
3	23900.3	24223.2
St error	423.58	2529.07
P value		0.184865

## Sheet: Fig. S6b
Contralateral	Ctrl 1	Ctrl 2	Ctrl 3	Ctrl 4	H8KO 1	H8KO 2	H8KO 3
surface in µm2	15481	15481	15481	15481	15481	15481	15481
Number of myelinated axons	442	487	442	400	437	396	440
Number of myelinated axons/mm2	28551.1	31457.9	28551.1	25838.1	28228.2	25579.7	28421.9
	Control	H8 KO
Number of myelinated axons /mm2	28599.6	27409.9
1	28551.1	28228.2
2	31457.9	25579.7
3	28551.1	28421.9
4	25838.1
st error	1147.48	916.809
P value		0.239982
	ctrl F-843			ctrl F-846			ctrl M-851			H8 KO M-847			H8 KO F-848			H8 KO M-852
	#1 + 4	#2 + 5	#3	#1 + 4	#2 + 5	#3	#1 + 4	#2 + 5	#3	#1 + 4	#2 + 5	#3	#1 + 4	#2 + 5	#3	#1 + 4	#2 + 5	#3
Contralateral	Control 1			Control 2			Control 3			H8KO 1			H8KO 2			H8KO 3
	image 1	image 2	image3	image 1	image 2	image3	image 1	image 2	image3	image 1	image 2	image3	image 1	image 2	image3	image 1	image 2	image3
Surface in mm2	0.000772	0.000752		0.000193	0.000187	0.001061	0.00358			0.004254			0.001058			0.001004
Total surface in mm2	0.001524			0.001441			0.00358			0.004254			0.001058			0.001004
Number of Remak axons per picture	67	204		65	64	130	269			294			179			167
Total number of Remak axons	271			259			269			294			179			167
Number of Remak axons per mm2	177822			179736			75139.7			69111.4			169187			166335
																						166335
	Control	H8KO
Number of Remak axons per mm2	144232	134878
1	177822	69111.4
2	179736	169187
3	75139.7	166335
st error	34550.8	32893.5
P value		0.427047

## Sheet: Fig. S6c
			contralateral
			Control	H8KO
		average	0.636815	0.630942
		N1	0.657434	0.633134
		N2	0.610704	0.640021
		N3	0.642309	0.619671
		st error	0.0137666	0.00597586
		p value		0.357742
Control 1		g ratio							Control 2		g ratio							Control 3		g ratio							H8KO 1		g ratio							H8KO 1		g ratio							H8KO 3		g ratio
	Average	0.657434								Average	0.610704								Average	0.642309								Average	0.633134								Average	0.640021								Average	0.619671
	ST ERROR	0.00855795								ST ERROR	0.0082148								ST ERROR	0.00729587								ST ERROR	0.00804012								ST ERROR	0.00758597								ST ERROR	0.0107189
	1	2	3	4	5	6	7			1	2	3	4	5	6	7			1	2	3	4	5	6	7			1	2	3	4	5	6	7			1	2	3	4	5	6	7			1	2	3	4
g ratio	0.741194	0.733608	0.749666	0.72817	0.739847	0.727892	0.722284		g ratio	0.68641	0.697129	0.638931	0.67736	0.698662	0.682841	0.703238		g ratio	0.680601	0.627786	0.681432	0.686281	0.676969	0.686867	0.691738		g ratio	0.64098	0.679695	0.677934	0.712983	0.686975	0.69537	0.708482		g ratio	0.720229	0.67966	0.675551	0.66034	0.71077	0.681213	0.729508		g ratio	0.728829	0.676375	0.723435	0.687469
Perimeter	25.813	25.202	26.446	22.638	23.417	22.934	23.36		Perimeter	23.401	26.437	20.319	23.223	26.528	21.367	26.436		Perimeter	22.955	17.242	26.524	23.064	19.962	28.123	24.942		Perimeter	19.805	22.213	23.251	26.768	23.759	24.626	25.944		Perimeter	29.544	27.935	28.278	23.997	24.651	27.625	27.096		Perimeter	26.26	23.598	25.549	21.782
Axon diameter	8.21651	8.02203	8.418	7.20588	7.45385	7.3001	7.4357		Axon diameter	7.44875	8.41514	6.46772	7.39209	8.4441	6.80131	8.41482		Axon diameter	7.30679	5.48829	8.44283	7.34148	6.35409	8.95181	7.93927		Axon diameter	6.30411	7.0706	7.40101	8.5205	7.56271	7.83868	8.25821		Axon diameter	9.40413	8.89197	9.00115	7.63846	7.84664	8.79329	8.6249		Axon diameter	8.3588	7.51146	8.13248	6.93341
Myelin+Axon	11.0855	10.935	11.229	9.89588	10.0748	10.0291	10.2947		Myelin+Axon	10.8518	12.0711	10.1227	10.9131	12.0861	9.96031	11.9658		Myelin+Axon	10.7358	8.74229	12.3898	10.6975	9.38609	13.0328	11.4773		Myelin+Axon	9.83511	10.4026	10.917	11.9505	11.0087	11.2727	11.6562		Myelin+Axon	13.0571	13.083	13.3241	11.5675	11.0396	12.9083	11.8229		Myelin+Axon	11.4688	11.1055	11.2415	10.0854
	8	9	10	11	12	13	14			8	9	10	11	12	13	14			8	9	10	11	12	13	14			8	9	10	11	12	13	14			8	9	10	11	12	13	14			8	9	10	11
g ratio	0.739847	0.725977	0.749922	0.715756	0.73814	0.71542	0.714559		g ratio	0.65329	0.66601	0.71111	0.625688	0.635035	0.665953	0.692611		g ratio	0.701348	0.728482	0.73381	0.715772	0.713716	0.684892	0.649317		g ratio	0.731578	0.658562	0.701231	0.706135	0.657586	0.748262	0.643582		g ratio	0.726544	0.656128	0.719249	0.648731	0.73666	0.681564	0.746211		g ratio	0.732325	0.700388	0.681381	0.674065
Perimeter	25.186	24.703	25.248	21.122	27.116	22.185	23.224		Perimeter	23.483	23.079	24.978	19.572	17.864	20.117	23.395		Perimeter	21.528	24.309	27.168	27.983	24.35	30.666	25.798		Perimeter	25.062	22.82	25.601	25.108	18.165	25.829	18.913		Perimeter	27.286	25.554	25.787	20.568	26.312	26.883	31.314		Perimeter	27.676	26.732	26.82	26.073
Axon diameter	8.01693	7.86319	8.03667	6.72333	8.63127	7.06169	7.39241		Axon diameter	7.47485	7.34626	7.95073	6.22995	5.68627	6.40343	7.44684		Axon diameter	6.85256	7.73778	8.64782	8.90724	7.75083	9.76127	8.21174		Axon diameter	7.97746	7.26381	8.14903	7.99211	5.78209	8.22161	6.02018		Axon diameter	8.68538	8.13407	8.20824	6.54698	8.37535	8.5571	9.96753		Axon diameter	8.80952	8.50904	8.53705	8.29927
Myelin+Axon	10.8359	10.8312	10.7167	9.39333	11.6933	9.87069	10.3454		Myelin+Axon	11.4419	11.0303	11.1807	9.95695	8.95427	9.61543	10.7518		Myelin+Axon	9.77056	10.6218	11.7848	12.4442	10.8598	14.2523	12.6467		Myelin+Axon	10.9045	11.0298	11.621	11.3181	8.7929	10.9876	9.35418		Myelin+Axon	11.9544	12.3971	11.4122	10.092	11.3694	12.5551	13.3575		Myelin+Axon	12.0295	12.149	12.5291	12.3123
	15	16	17	18	19	20	21			15	16	17	18	19	20	21			15	16	17	18	19	20	21			15	16	17	18	19	20	21			15	16	17	18	19	20	21			15	16	17	18
g ratio	0.736228	0.74744	0.728222	0.704899	0.749281	0.722629	0.663724		g ratio	0.675558	0.691786	0.635642	0.716169	0.690608	0.665859	0.611903		g ratio	0.705825	0.717814	0.748204	0.688748	0.741854	0.698721	0.575247		g ratio	0.684382	0.715089	0.715776	0.674759	0.726062	0.703524	0.59401		g ratio	0.711118	0.702655	0.681339	0.65662	0.70629	0.653784	0.641753		g ratio	0.669008	0.679453	0.668463	0.687867
Perimeter	26.42	26.758	23.048	23.856	26.711	23.302	15.446		Perimeter	22.856	25.145	19.873	29.742	25.196	22.093	14.206		Perimeter	25.357	29.097	32.169	22.809	26.498	17.938	17.657		Perimeter	24.449	26.675	26.686	23.392	27.603	25.928	11.643		Perimeter	24.832	27.075	23.51	24.18	24.802	21.974	14.424		Perimeter	24.828	23.66	22.436	26.731
Axon diameter	8.40973	8.51732	7.33639	7.59358	8.50236	7.41724	4.9166		Axon diameter	7.27527	8.00388	6.32576	9.46715	8.02012	7.0324	4.5219		Axon diameter	8.07136	9.26184	10.2397	7.26031	8.43456	5.70983	5.62038		Axon diameter	7.78234	8.4909	8.4944	7.44589	8.78629	8.25312	3.70607		Axon diameter	7.90425	8.61822	7.48345	7.69672	7.8947	6.99453	4.59129		Axon diameter	7.90298	7.53119	7.14158	8.50872
Myelin+Axon	11.4227	11.3953	10.0744	10.7726	11.3474	10.2642	7.4076		Myelin+Axon	10.7693	11.5699	9.95176	13.2192	11.6131	10.5614	7.3899		Myelin+Axon	11.4354	12.9028	13.6857	10.5413	11.3696	8.17183	9.77038		Myelin+Axon	11.3713	11.8739	11.8674	11.0349	12.1013	11.7311	6.23907		Myelin+Axon	11.1153	12.2652	10.9834	11.7217	11.1777	10.6985	7.15429		Myelin+Axon	11.813	11.0842	10.6836	12.3697
	22	23	24	25	26	27	28			22	23	24	25	26	27	28			22	23	24	25	26	27	28			22	23	24	25	26	27	28			22	23	24	25	26	27	28			22	23	24	25
g ratio	0.55918	0.636157	0.676985	0.654544	0.646629	0.641077	0.598382		g ratio	0.624889	0.60629	0.595101	0.573441	0.58551	0.661755	0.596817		g ratio	0.590396	0.568232	0.561593	0.568111	0.621592	0.591331	0.705495		g ratio	0.601881	0.526284	0.634005	0.560297	0.528807	0.495567	0.538571		g ratio	0.671497	0.620707	0.605976	0.588734	0.593328	0.619149	0.583276		g ratio	0.60973	0.666879	0.636051	0.540693
Perimeter	11.513	15.089	15.664	15.405	14.004	14.477	11.627		Perimeter	12.707	14.741	17.703	13.008	15.67	17.849	12.105		Perimeter	12.987	12.478	12.733	14.129	14.367	16.033	14.886		Perimeter	12.287	8.743	13.491	11.181	8.839	8.182	8.386		Perimeter	13.672	11.799	12.359	9.822	12.261	11.757	11.934		Perimeter	13.797	21.138	11.14	11.742
Axon diameter	3.66469	4.80297	4.98599	4.90355	4.4576	4.60816	3.70098		Axon diameter	4.04475	4.6922	5.63503	4.14057	4.9879	5.6815	3.85313		Axon diameter	4.13388	3.97186	4.05303	4.49739	4.57315	5.10345	4.73835		Axon diameter	3.91106	2.78298	4.29431	3.55901	2.81353	2.60441	2.66934		Axon diameter	4.35192	3.75573	3.93398	3.12643	3.90279	3.74236	3.7987		Axon diameter	4.39171	6.72842	3.54596	3.73759
Myelin+Axon	6.55369	7.54997	7.36499	7.49155	6.8936	7.18816	6.18498		Myelin+Axon	6.47275	7.7392	9.46903	7.22057	8.5189	8.5855	6.45613		Myelin+Axon	7.00188	6.98986	7.21703	7.91639	7.35715	8.63045	6.71635		Myelin+Axon	6.49806	5.28798	6.77331	6.35201	5.32053	5.25541	4.95634		Myelin+Axon	6.48092	6.05073	6.49198	5.31043	6.57779	6.04436	6.5127		Myelin+Axon	7.20271	10.0894	5.57496	6.91259
	29	30	31	32	33	34	35			29	30	31	32	33	34	35			29	30	31	32	33	34	35			29	30	31	32	33	34	35			29	30	31	32	33	34	35			29	30	31	32
g ratio	0.601607	0.509582	0.641538	0.64285	0.704615	0.640121	0.692076		g ratio	0.678235	0.604333	0.670141	0.662236	0.57943	0.617533	0.574529		g ratio	0.582283	0.605765	0.651266	0.62126	0.639843	0.660563	0.703263		g ratio	0.516226	0.622067	0.658972	0.629297	0.624966	0.642306	0.721377		g ratio	0.498806	0.603548	0.553776	0.593751	0.659262	0.535782	0.565762		g ratio	0.533583	0.583638	0.650527	0.659242
Perimeter	11.234	11.311	15.743	12.593	16.899	14.892	15.068		Perimeter	15.681	18.114	21.86	20.573	12.79	15.613	15.535		Perimeter	11.119	15.452	18.41	15.063	12.329	13.817	16.894		Perimeter	7.288	10.554	12.39	12.0635	12.863	12.095	16.894		Perimeter	7.679	9.288	8.862	10.051	11.245	9.402	11.866		Perimeter	14.969	12.401	17.035	15.851
Axon diameter	3.57588	3.60039	5.01114	4.00847	5.37911	4.74026	4.79628		Axon diameter	4.99141	5.76585	6.95824	6.54857	4.07117	4.96976	4.94493		Axon diameter	3.53928	4.91851	5.86007	4.79469	3.92443	4.39808	5.37751		Axon diameter	2.31984	3.35943	3.94385	3.83992	4.09441	3.84995	5.37751		Axon diameter	2.4443	2.95646	2.82086	3.19933	3.57939	2.99274	3.77706		Axon diameter	4.76477	3.94735	5.4224	5.04552
Myelin+Axon	5.94388	7.06539	7.81114	6.23547	7.63411	7.40526	6.93028		Myelin+Axon	7.35941	9.54085	10.3832	9.88857	7.02617	8.04776	8.60693		Myelin+Axon	6.07828	8.11951	8.99797	7.71769	6.13343	6.65808	7.64651		Myelin+Axon	4.49384	5.40043	5.98485	6.10192	6.55141	5.99395	7.45451		Myelin+Axon	4.9003	4.89846	5.09386	5.38833	5.42939	5.58574	6.67606		Myelin+Axon	8.92977	6.76335	8.3354	7.65352
	36	37	38	39	40	41	42			36	37	38	39	40	41	42			36	37	38	39	40	41	42			36	37	38	39	40	41	42			36	37	38	39	40	41	42			36	37	38	39
g ratio	0.62575	0.595098	0.675203	0.649429	0.689613	0.622143	0.56392		g ratio	0.634404	0.620147	0.557385	0.588696	0.581867	0.527439	0.547635		g ratio	0.579316	0.672506	0.692353	0.634671	0.684763	0.583673	0.658337		g ratio	0.578979	0.56609	0.570256	0.595946	0.596805	0.612221	0.615059		g ratio	0.516372	0.630031	0.556029	0.635935	0.655586	0.721259	0.61201		g ratio	0.546298	0.505711	0.543479	0.631197
Perimeter	12.759	15.468	16.386	15.114	16.033	9.947	6.232		Perimeter	17.979	12.089	14.187	14.933	14.357	8.717	5.412		Perimeter	12.598	12.967	18.856	15.571	18.637	10.434	12.234		Perimeter	11.669	12.427	11.706	12.469	9.677	9.776	9.708		Perimeter	8.53	11.711	10.517	10.207	11.649	11.462	10.917		Perimeter	14.575	10.009	9.926	15.27
Axon diameter	4.06131	4.92361	5.21581	4.81092	5.10345	3.16622	1.9837		Axon diameter	5.72288	3.84804	4.51585	4.75331	4.56996	2.7747	1.72269		Axon diameter	4.01006	4.12751	6.00204	4.95639	5.93233	3.32124	3.89419		Axon diameter	3.71435	3.95563	3.72613	3.969	3.08028	3.11179	3.09015		Axon diameter	2.71518	3.72772	3.34766	3.24898	3.70798	3.64846	3.47498		Axon diameter	4.63936	3.18596	3.15954	4.86058
Myelin+Axon	6.49031	8.27361	7.72481	7.40792	7.40045	5.08922	3.5177		Myelin+Axon	9.02088	6.20504	8.10185	8.07431	7.85396	5.2607	3.14569		Myelin+Axon	6.92206	6.13751	8.66904	7.80939	8.66333	5.69024	5.91519		Myelin+Axon	6.41535	6.98763	6.53413	6.66	5.16128	5.08279	5.02415		Myelin+Axon	5.25818	5.91672	6.02066	5.10898	5.65598	5.05846	5.67798		Myelin+Axon	8.49236	6.29996	5.81354	7.70058
	43	44	45	46	47	48	49			43	44	45	46	47	48	49			43	44	45	46	47	48	49			43	44	45	46	47	48	49			43	44	45	46	47	48	49			43	44	45	46
g ratio	0.605921	0.625211	0.538838	0.498018	0.644322	0.586808	0.612181		g ratio	0.589171	0.587715	0.592498	0.59609	0.52707	0.562214	0.572227		g ratio	0.609658	0.658051	0.60383	0.572746	0.58054	0.651374	0.63419		g ratio	0.620526	0.610457	0.663555	0.71326	0.602628	0.574863	0.61469		g ratio	0.62186	0.636779	0.687866	0.572373	0.606358	0.639541	0.626869		g ratio	0.410337	0.384189	0.342849	0.653465
Perimeter	9.371	9.884	7.191	5.604	11.57	6.688	8.971		Perimeter	6.294	8.8	9.734	9.231	5.63	5.261	7.119		Perimeter	13.994	12.297	13.709	10.777	10.357	10.953	10.528		Perimeter	6.776	9.428	6.89	8.94	9.381	8.598	10.585		Perimeter	7.202	7.529	6.771	6.564	6.533	9.158	10.102		Perimeter	2.818	2.399	2.116	5.936
Axon diameter	2.98287	3.14617	2.28896	1.7838	3.68284	2.12885	2.85555		Axon diameter	2.00344	2.80112	3.09842	2.93831	1.79208	1.67462	2.26604		Axon diameter	4.45442	3.91425	4.3637	3.43042	3.29673	3.48644	3.35116		Axon diameter	2.15686	3.00102	2.19315	2.84568	2.98606	2.73682	3.3693		Axon diameter	2.29246	2.39655	2.15527	2.08938	2.07951	2.91508	3.21556		Axon diameter	0.896995	0.763624	0.673542	1.88948
Myelin+Axon	4.92287	5.03217	4.24796	3.5818	5.71584	3.62785	4.66455		Myelin+Axon	3.40044	4.76612	5.22942	4.92931	3.40008	2.97862	3.96004		Myelin+Axon	7.30642	5.94825	7.2267	5.98942	5.67873	5.35244	5.28416		Myelin+Axon	3.47586	4.91602	3.30515	3.98968	4.95506	4.76082	5.4813		Myelin+Axon	3.68646	3.76355	3.13327	3.65038	3.42951	4.55808	5.12956		Myelin+Axon	2.186	1.98762	1.96454	2.89148
	50	51	52	53	54	55	56			50	51	52	53	54	55	56			50	51	52	53	54	55	56			50	51	52	53	54	55	56			50	51	52	53	54	55	56			50	51	52	53
g ratio	0.607784	0.595196	0.550097	0.563365	0.645382	0.630919	0.616328		g ratio	0.559153	0.605889	0.541682	0.549	0.504953	0.552693	0.527854		g ratio	0.637594	0.525195	0.635481	0.575544	0.577865	0.535202	0.651118		g ratio	0.513931	0.651527	0.640703	0.613949	0.576168	0.646872	0.584893		g ratio	0.548015	0.65208	0.669541	0.719987	0.597859	0.621646	0.642084		g ratio	0.59536	0.63316	0.561718	0.508547
Perimeter	8.13	8.042	7.041	8.042	9.371	7.352	9.952		Perimeter	8.587	6.979	5.9	8.073	7.617	8.831	7.295		Perimeter	11.513	6.745	11.726	9.776	9.801	7.622	11.955		Perimeter	9.314	10.326	8.364	10.497	5.962	8.805	7.565		Perimeter	5.287	9.521	11.26	11.099	8.323	9.064	7.259		Perimeter	5.63	7.472	6.865	4.665
Axon diameter	2.58785	2.55984	2.24121	2.55984	2.98287	2.34021	3.16781		Axon diameter	2.73332	2.22148	1.87802	2.56971	2.42456	2.81099	2.32207		Axon diameter	3.66469	2.147	3.73249	3.11179	3.11975	2.42615	3.80539		Axon diameter	2.96473	3.28686	2.66234	3.34129	1.89776	2.80271	2.40801		Axon diameter	1.6829	3.03062	3.58416	3.53291	2.64929	2.88515	2.31061		Axon diameter	1.79208	2.37841	2.18519	1.48491
Myelin+Axon	4.25785	4.30084	4.07421	4.54384	4.62187	3.70921	5.13981		Myelin+Axon	4.88832	3.66648	3.46702	4.68071	4.80156	5.08599	4.39907		Myelin+Axon	5.74769	4.088	5.87349	5.40669	5.39875	4.53315	5.84439		Myelin+Axon	5.76873	5.04486	4.15534	5.44229	3.29376	4.33271	4.11701		Myelin+Axon	3.0709	4.64762	5.35316	4.90691	4.43129	4.64115	3.59861		Myelin+Axon	3.01008	3.75641	3.89019	2.91991
	57	58	59	60	61	62	63			57	58	59	60	61	62	63			57	58	59	60	61	62	63			57	58	59	60	61	62	63			57	58	59	60	61	62	63			57	58	59	60
g ratio	0.621849	0.666419	0.685732	0.590464	0.692581	0.713708	0.732118		g ratio	0.474107	0.445533	0.502872	0.541892	0.692581	0.713708	0.732118		g ratio	0.603719	0.61494	0.57585	0.583585	0.692581	0.713708	0.732118		g ratio	0.603708	0.544273	0.629169	0.683917	0.692581	0.713708	0.732118		g ratio	0.593618	0.585013	0.670882	0.562399	0.692581	0.713708	0.732118		g ratio	0.633959	0.584914	0.610759	0.64437
Perimeter	10.569	12.816	9.926	7.134	9.385	10.385	11.385		Perimeter	5.588	4.867	6.413	7.057	9.385	10.385	11.385		Perimeter	9.51	8.494	12.753	9.127	9.385	10.385	11.385		Perimeter	10.17	7.02	10.17	10.04	9.385	10.385	11.385		Perimeter	8.219	6.714	6.865	7.207	9.385	10.385	11.385		Perimeter	6.6	6.999	7.69	9.324
Axon diameter	3.36421	4.07945	3.15954	2.27082	2.98733	3.30564	3.62395		Axon diameter	1.77871	1.54921	2.04132	2.24631	2.98733	3.30564	3.62395		Axon diameter	3.02712	2.70372	4.0594	2.90521	2.98733	3.30564	3.62395		Axon diameter	3.2372	2.23453	3.2372	3.19582	2.98733	3.30564	3.62395		Axon diameter	2.61618	2.13713	2.18519	2.29405	2.98733	3.30564	3.62395		Axon diameter	2.10084	2.22785	2.4478	2.96791
Myelin+Axon	5.41001	6.12145	4.60754	3.84582	4.31333	4.63164	4.94995		Myelin+Axon	3.75171	3.47721	4.05932	4.14531	4.31333	4.63164	4.94995		Myelin+Axon	5.01412	4.39672	7.0494	4.97821	4.31333	4.63164	4.94995		Myelin+Axon	5.3622	4.10553	5.1452	4.67282	4.31333	4.63164	4.94995		Myelin+Axon	4.40718	3.65313	3.25719	4.07905	4.31333	4.63164	4.94995		Myelin+Axon	3.31384	3.80885	4.0078	4.60591
	64	65	66	67	68	69	70			64	65	66	67	68	69	70			64	65	66	67	68	69	70			64	65	66	67	68	69	70			64	65	66	67	68	69	70			64	65	66	67
g ratio	0.732118	0.748304	0.762645	0.77544	0.786926	0.797294	0.8067		g ratio	0.732118	0.748304	0.762645	0.77544	0.786926	0.797294	0.8067		g ratio	0.732118	0.748304	0.762645	0.77544	0.786926	0.797294	0.8067		g ratio	0.732118	0.748304	0.762645	0.77544	0.786926	0.797294	0.8067		g ratio	0.732118	0.748304	0.762645	0.77544	0.786926	0.797294	0.8067		g ratio	0.732118	0.748304	0.762645	0.77544
Perimeter	11.385	12.385	13.385	14.385	15.385	16.385	17.385		Perimeter	11.385	12.385	13.385	14.385	15.385	16.385	17.385		Perimeter	11.385	12.385	13.385	14.385	15.385	16.385	17.385		Perimeter	11.385	12.385	13.385	14.385	15.385	16.385	17.385		Perimeter	11.385	12.385	13.385	14.385	15.385	16.385	17.385		Perimeter	11.385	12.385	13.385	14.385
Axon diameter	3.62395	3.94226	4.26057	4.57888	4.89719	5.2155	5.5338		Axon diameter	3.62395	3.94226	4.26057	4.57888	4.89719	5.2155	5.5338		Axon diameter	3.62395	3.94226	4.26057	4.57888	4.89719	5.2155	5.5338		Axon diameter	3.62395	3.94226	4.26057	4.57888	4.89719	5.2155	5.5338		Axon diameter	3.62395	3.94226	4.26057	4.57888	4.89719	5.2155	5.5338		Axon diameter	3.62395	3.94226	4.26057	4.57888
Myelin+Axon	4.94995	5.26826	5.58657	5.90488	6.22319	6.5415	6.8598		Myelin+Axon	4.94995	5.26826	5.58657	5.90488	6.22319	6.5415	6.8598		Myelin+Axon	4.94995	5.26826	5.58657	5.90488	6.22319	6.5415	6.8598		Myelin+Axon	4.94995	5.26826	5.58657	5.90488	6.22319	6.5415	6.8598		Myelin+Axon	4.94995	5.26826	5.58657	5.90488	6.22319	6.5415	6.8598		Myelin+Axon	4.94995	5.26826	5.58657	5.90488
[truncated: 3 more columns]
