# Supplementary material for: Hypoxia-induced conversion of sensory Schwann cells into repair cells is regulated by HDAC8
Source: Nat Commun. 2025 Jan 9;16:515. doi: 10.1038/s41467-025-55835-9 (PMC11711395; doi:10.1038/s41467-025-55835-9)
Supplement: Supplementary file 6 — Source data [file 41467_2025_55835_MOESM6_ESM.zip › Source Data files/Data Figure S7.xlsx]

## Sheet: Axon numbers
	Control 1			Control 2			Control 3			H8KO 1			H8KO 2			H8KO 3
6 mpT-P0CreERT2	image 1	image 2	image 3	image 1	image 2	image 3	image 1	image 2	image 3	image 1	image 2	image 3	image 1	image 2	image 3	image 1	image 2	image 3
surface in mm2	0.000682	0.001072	0.000357	0.000769	0.000936		0.000984	0.001021		0.0003911	0.001009	0.000367	0.000933	0.000293		0.000996	0.000142	0.00032
Number of myelinated axons	34	45	23	45	49		43	44		20	85	31	36	22		39	17	29
Number of unmyelinated axons	0	0	0	0	1		0	0		0	1	0	1	0		0	0	0
Number of Remak axons	144	224	165	173	164		187	202		110	359	194	132	172		79	71	114
Number of myelinated axons / mm2	48318.3			55132			43391.5			76962.3			47308.3			58299
Number of Remak axons / mm2	252487			197654			194015			375191			247961			181070
	Ctrl	H8KO
Number of myelinated axons/mm2	48947.3	60856.5
1	48318.3	76962.3
2	55132	47308.3
3	43391.5	58299
st error	3403.73	8655.34
P value		0.134791
	Ctrl	H8KO
Number of Remak axons / mm2	214719	268074
1	252487	375191
2	197654	247961
3	194015	181070
st error	18913.4	56933.1
P value		0.21203

## Sheet: g-ratio
	6 months post Tamoxifen
	Ctrl 1									Ctrl 2									Ctrl 3									H8KO 1									H8KO 2									H8KO 3
		1	2	3	4	5	6	7			1	2	3	4	5	6	7			1	2	3	4	5	6	7			1	2	3	4	5	6	7			1	2	3	4	5	6	7			1	2	3
	g ratio	0.699659	0.732826	0.703113	0.781412	0.693058	0.6836	0.721231		g ratio	0.700511	0.650987	0.693693	0.633212	0.783481	0.641312	0.771649		g ratio	0.685029	0.653361	0.667033	0.664877	0.722538	0.750532	0.726484		g ratio	0.610029	0.64129	0.639949	0.632029	0.677184	0.724364	0.764751		g ratio	0.585148	0.659203	0.673221	0.654898	0.686729	0.702097	0.718702		g ratio	0.684595	0.692285	0.701108
	Perimeter	14.315	5.67	12.44	11.59	15.62	15.34	13.72		Perimeter	10.17	8.86	9.05	11.14	19.03	9.65	12.06		Perimeter	9.88	8.29	9.39	10.01	9.49	14.65	5.04		Perimeter	2.87	7.38	7.46	5.45	4.6	8.9	3.84		Perimeter	10.05	6.49	9.32	8.74	12.41	10.04	6.63		Perimeter	16.72	6.46	14.65
	Axon diameter	4.5566	1.80481	3.95977	3.6892	4.97199	4.88286	4.3672		Axon diameter	3.2372	2.82022	2.8807	3.54596	6.05742	3.07168	3.83881		Axon diameter	3.14489	2.63878	2.98892	3.18627	3.02075	4.66323	1.60428		Axon diameter	0.913547	2.34912	2.37459	1.73478	1.46422	2.83295	1.22231		Axon diameter	3.19901	2.06583	2.96664	2.78202	3.95022	3.19582	2.11039		Axon diameter	5.32213	2.05628	4.66323
	Myelin+Axon	6.5126	2.46281	5.63177	4.7212	7.17399	7.14286	6.0552		Myelin+Axon	4.6212	4.33222	4.1527	5.59996	7.73142	4.78968	4.97481		Myelin+Axon	4.59089	4.03878	4.48092	4.79227	4.18075	6.21323	2.20828		Myelin+Axon	1.49755	3.66312	3.71059	2.74478	2.16222	3.91095	1.59831		Myelin+Axon	5.46701	3.13383	4.40664	4.24802	5.75222	4.55182	2.93639		Myelin+Axon	7.77413	2.97028	6.65123
				s											s
		8	9	10	11	12	13	14			8	9	10	11	12	13	14			8	9	10	11	12	13	14			8	9	10	11	12	13	14			8	9	10	11	12	13	14			8	9	10
	g ratio	0.688313	0.767938	0.71431	0.707198	0.686333	0.593863	0.694202		g ratio	0.62286	0.607639	0.677486	0.749128	0.720624	0.632898	0.610373		g ratio	0.697156	0.708865	0.6504	0.707068	0.60784	0.698339	0.68531		g ratio	0.722725	0.721517	0.716141	0.672539	0.667303	0.729571	0.665407		g ratio	0.661908	0.618955	0.695215	0.705278	0.746584	0.710806	0.67485		g ratio	0.698754	0.696962	0.728873
	Perimeter	14.93	9.71	10.18	11.23	9.61	9.068	10.17		Perimeter	13.49	11.92	8.5	9.55	14.57	10.67	8.15		Perimeter	16.33	6.15	10.31	9.13	8.95	8.96	13.04		Perimeter	4.34	9.8	10.05	7.02	11.38	7.95	6.86		Perimeter	5.72	3.96	7.08	12.57	22.25	10.1	10.55		Perimeter	16.6	12.5	19.56
	Axon diameter	4.75236	3.09078	3.24039	3.57461	3.05895	2.88643	3.2372		Axon diameter	4.29399	3.79424	2.70563	3.03985	4.63776	3.39636	2.59422		Axon diameter	5.19799	1.9576	3.28177	2.90616	2.84887	2.85205	4.15075		Axon diameter	1.38146	3.11943	3.19901	2.23453	3.62236	2.53056	2.1836		Axon diameter	1.82073	1.2605	2.25363	4.00115	7.08238	3.21492	3.35816		Axon diameter	5.28393	3.97886	6.22613
	Myelin+Axon	6.90436	4.02478	4.53639	5.05461	4.45695	4.86043	4.6632		Myelin+Axon	6.89399	6.24424	3.99363	4.05785	6.43576	5.36636	4.25022		Myelin+Axon	7.45599	2.7616	5.04577	4.11016	4.68687	4.08405	6.05675		Myelin+Axon	1.91146	4.32343	4.46701	3.32253	5.42836	3.46856	3.2816		Myelin+Axon	2.75073	2.0365	3.24163	5.67315	9.48638	4.52292	4.97616		Myelin+Axon	7.56193	5.70886	8.54213
		15	16	17	18	19	20	21			15	16	17	18	19	20	21			15	16	17	18	19	20	21			15	16	17	18	19	20	21			15	16	17	18	19	20	21			15	16	17
	g ratio	0.783197	0.664308	0.708779	0.710524	0.729649	0.777991	0.730515		g ratio	0.571474	0.726584	0.732813	0.66104	0.629692	0.66018	0.67123		g ratio	0.671709	0.569259	0.660184	0.705171	0.701049	0.697781	0.706886		g ratio	0.619639	0.668474	0.512733	0.781192	0.696062	0.621956	0.688578		g ratio	0.683932	0.719653	0.646037	0.6495	0.721186	0.696113	0.67836		g ratio	0.714685	0.690483	0.685591
	Perimeter	7.74	6.59	9.16	6.94	6.41	7.2	6.83		Perimeter	8.84	12.79	6.29	4.35	6.87	7.8	10.07		Perimeter	15.08	4.21	7.91	8.01	9.15	13.39	6.94		Perimeter	4.34	3.37	1.6	5.81	8.72	3.68	4.14		Perimeter	8.28	8.5	17.11	4.96	9.15	10.55	15.69		Perimeter	11.93	23.38	22.36
	Axon diameter	2.46371	2.09766	2.91571	2.20907	2.04036	2.29183	2.17405		Axon diameter	2.81385	4.07117	2.00216	1.38464	2.18678	2.48281	3.20537		Axon diameter	4.8001	1.34008	2.51783	2.54966	2.91253	4.26216	2.20907		Axon diameter	1.38146	1.0727	0.509295	1.84938	2.77566	1.17138	1.3178		Axon diameter	2.6356	2.70563	5.44627	1.57881	2.91253	3.35816	4.99427		Axon diameter	3.79743	7.44207	7.11739
	Myelin+Axon	3.14571	3.15766	4.11371	3.10907	2.79636	2.94583	2.97605		Myelin+Axon	4.92385	5.60317	2.73216	2.09464	3.47278	3.76081	4.77537		Myelin+Axon	7.1461	2.35408	3.81383	3.61566	4.15453	6.10816	3.12507		Myelin+Axon	2.22946	1.6047	0.993295	2.36738	3.98766	1.88338	1.9138		Myelin+Axon	3.8536	3.75963	8.43027	2.43081	4.03853	4.82416	7.36227		Myelin+Axon	5.31343	10.7781	10.3814
		22	23	24	25	26	27	28			22	23	24	25	26	27	28			22	23	24	25	26	27	28			22	23	24	25	26	27	28			22	23	24	25	26	27	28			22	23	24
	g ratio	0.751717	0.636032	0.666764	0.715407	0.865005	0.743245	0.758354		g ratio	0.655225	0.749538	0.76191	0.768887	0.837011	0.784028	0.697271		g ratio	0.700084	0.74256	0.701906	0.663749	0.766187	0.706119	0.693977		g ratio	0.640842	0.664948	0.712728	0.662398	0.671356	0.573374	0.674673		g ratio	0.633732	0.844165	0.728034	0.751795	0.686361	0.665334	0.683701		g ratio	0.724836	0.673793	0.733913
	Perimeter	13.83	12.55	15.3	6.46	9.26	7.53	18.91		Perimeter	9.29	14.14	9.41	10.18	7.26	9.58	13.43		Perimeter	11.66	6.47	12.25	12.13	26.89	12.47	17.54		Perimeter	6.48	10.3	8.87	8.605	4.21	3.04	3.87		Perimeter	4.99	9.36	10.26	6.68	6.49	3.61	3.83		Perimeter	10.03	10.72	10.71
	Axon diameter	4.40222	3.99478	4.87013	2.05628	2.94754	2.39687	6.01923		Axon diameter	2.95709	4.50089	2.99529	3.24039	2.31092	3.0494	4.27489		Axon diameter	3.71148	2.05946	3.89929	3.86109	8.55933	3.96931	5.58314		Axon diameter	2.06264	3.27858	2.8234	2.73905	1.34008	0.96766	1.23186		Axon diameter	1.58836	2.97937	3.26585	2.12631	2.06583	1.1491	1.21912		Axon diameter	3.19264	3.41227	3.40909
	Myelin+Axon	5.85622	6.28078	7.30413	2.87428	3.40754	3.22487	7.93723		Myelin+Axon	4.51309	6.00489	3.93129	4.21439	2.76092	3.8894	6.13089		Myelin+Axon	5.30148	2.77346	5.55529	5.81709	11.1713	5.62131	8.04514		Myelin+Axon	3.21864	4.93058	3.9614	4.13505	1.99608	1.68766	1.82586		Myelin+Axon	2.50636	3.52937	4.48585	2.82831	3.00983	1.7271	1.78312		Myelin+Axon	4.40464	5.06427	4.64509
														s
		29	30	31	32	33	34	35			29	30	31	32	33	34	35			29	30	31	32	33	34	35			29	30	31	32	33	34	35			29	30	31	32	33	34	35			29	30	31
	g ratio	0.716439	0.786413	0.773018	0.696264	0.797529	0.794994	0.68202		g ratio	0	0.679699	0.799635	0.7225	0.701417	0.644374	0.745946		g ratio	0.699546	0.798368	0.75471	0.689542	0.689991	0.646894	0.703836		g ratio	0.620818	0.645505	0.620267	0.75052	0.715601	0.723671	0.71481		g ratio	0.729143	0.652754	0.700752	0.668814	0.68458	0.583103	0.702353		g ratio	0.694585	0.670447	0.630132
	Perimeter	5.08	7.75	10.1	5.43	9.38	13.06	6.9		Perimeter		15.68	14.92	12.76	16.31	8.55	10.94		Perimeter	12.23	13.31	22.29	16.23	9.09	10.59	7.69		Perimeter	3.94	3.89	4.68	4.82	7.81	8.03	12.52		Perimeter	5.92	21.39	21.82	17.32	23.81	10.08	21.35		Perimeter	5.43	10.29	10.94
	Axon diameter	1.61701	2.4669	3.21492	1.72842	2.98574	4.15712	2.19633		Axon diameter	0	4.99109	4.74917	4.06162	5.19162	2.72154	3.4823		Axon diameter	3.89292	4.23669	7.09511	5.16616	2.89343	3.37089	2.4478		Axon diameter	1.25414	1.23822	1.48969	1.53425	2.48599	2.55602	3.98523		Axon diameter	1.88439	6.80863	6.94551	5.51311	7.57894	3.20856	6.7959		Axon diameter	1.72842	3.2754	3.4823
	Myelin+Axon	2.25701	3.1369	4.15892	2.48242	3.74374	5.22912	3.22033		Myelin+Axon	1.672	7.34309	5.93917	5.62162	7.40162	4.22354	4.6683		Myelin+Axon	5.56492	5.30669	9.40111	7.49216	4.19343	5.21089	3.4778		Myelin+Axon	2.02014	1.91822	2.40169	2.04425	3.47399	3.53202	5.57523		Myelin+Axon	2.58439	10.4306	9.91151	8.24311	11.0709	5.50256	9.6759		Myelin+Axon	2.48842	4.8854	5.5263
		36	37	38	39	40	41	42			36	37	38	39	40	41	42			36	37	38	39	40	41	42			36	37	38	39	40	41	42			36	37	38	39	40	41	42			36	37	38
	g ratio	0.680468	0.584714	0.646919	0.706672	0.738029	0.733436	0.71255		g ratio	0.74052	0.742992	0.690998	0.739337	0.67592	0.699446	0.712492		g ratio	0.692267	0.636904	0.711291	0.712962	0.610482	0.721324	0.701048		g ratio	0.744581	0.658729	0.707512	0.629057	0.651839	0.681408	0.763596		g ratio	0.563904	0.730371	0.631801	0.672707	0.690836	0.723334	0.69926		g ratio	0.726729	0.721907	0.714484
	Perimeter	12.27	7.67	10.43	6.07	9.24	10.39	10.56		Perimeter	15.69	14.15	4.44	13.58	7.64	9.87	6.82		Perimeter	9.88	12.41	5	9.52	7.75	10.62	11.92		Perimeter	12.62	8.72	4.59	3.74	6.47	3.83	6.19		Perimeter	13.56	26.5	20.28	20.03	10.53	17.61	14.77		Perimeter	7.82	8.4	10
	Axon diameter	3.90565	2.44143	3.31996	1.93214	2.94118	3.30723	3.36134		Axon diameter	4.99427	4.50407	1.41329	4.32264	2.43188	3.14171	2.17087		Axon diameter	3.14489	3.95022	1.59155	3.0303	2.4669	3.38044	3.79424		Axon diameter	4.01706	2.77566	1.46104	1.19048	2.05946	1.21912	1.97033		Axon diameter	4.31627	8.43519	6.45531	6.37573	3.3518	5.60542	4.70143		Axon diameter	2.48918	2.6738	3.18309
	Myelin+Axon	5.73965	4.17543	5.13196	2.73414	3.98518	4.50923	4.71734		Myelin+Axon	6.74427	6.06207	2.04529	5.84664	3.59788	4.49171	3.04687		Myelin+Axon	4.54289	6.20222	2.23755	4.2503	4.0409	4.68644	5.41224		Myelin+Axon	5.39506	4.21366	2.06504	1.89248	3.15946	1.78912	2.58033		Myelin+Axon	7.65427	11.5492	10.2173	9.47773	4.8518	7.74942	6.72343		Myelin+Axon	3.42518	3.7038	4.45509
		43	44	45	46	47	48	49			43	44	45	46	47	48	49			43	44	45	46	47	48	49			43	44	45	46	47	48	49			43	44	45	46	47	48	49			43	44	45
	g ratio	0.75626	0.632191	0.708369	0.765648	0.700426	0.744058	0.750424		g ratio	0.682413	0.703575	0.671414	0.706454	0.702578	0.7218	0.670581		g ratio	0.733353	0.760942	0.606548	0.699207	0.718115	0.675168	0.702417		g ratio	0.65574	0.68765	0.701787	0.616115	0.740395	0.687915	0.689925		g ratio	0.712218	0.635618	0.707957	0.698059	0.702727	0.69695	0.697718		g ratio	0.740045	0.592667	0.694547
	Perimeter	11.97	9.86	12.24	7.78	16.38	18.12	12.45		Perimeter	13.96	9.47	5.97	11.22	6.59	7.45	9.58		Perimeter	26.18	9.54	11.73	11.48	9.46	10.5	9.21		Perimeter	10.52	7.11	5.19	4.79	9.82	8.85	4.25		Perimeter	24.88	7.99	18.43	23.3	15.15	17.34	18.81		Perimeter	13.63	9.27	17.63
	Axon diameter	3.81016	3.13853	3.8961	2.47645	5.2139	5.76776	3.96295		Axon diameter	4.4436	3.01439	1.90031	3.57143	2.09766	2.3714	3.0494		Axon diameter	8.33333	3.03667	3.73377	3.65419	3.0112	3.34225	2.93163		Axon diameter	3.34861	2.26318	1.65202	1.5247	3.1258	2.81704	1.35281		Axon diameter	7.91953	2.54329	5.86644	7.4166	4.82238	5.51948	5.98739		Axon diameter	4.33855	2.95073	5.61179
	Myelin+Axon	5.03816	4.96453	5.5001	3.23445	7.4439	7.75176	5.28095		Myelin+Axon	6.5116	4.28439	2.83031	5.05543	2.98566	3.2854	4.5474		Myelin+Axon	11.3633	3.99067	6.15577	5.22619	4.1932	4.95025	4.17363		Myelin+Axon	5.10661	3.29118	2.35402	2.4747	4.2218	4.09504	1.96081		Myelin+Axon	11.1195	4.00129	8.28644	10.6246	6.86238	7.91948	8.58139		Myelin+Axon	5.86255	4.97873	8.07979
		50									50									50									50									50									50
	g ratio	0.70828								g ratio	0.696517								g ratio	0.720181								g ratio	0.611254								g ratio	0.657562								g ratio	0.549979
	Perimeter	12.25								Perimeter	12.69								Perimeter	22.09								Perimeter	3.28								Perimeter	16.65								Perimeter	11.81
	Axon diameter	3.89929								Axon diameter	4.03934								Axon diameter	7.03145								Axon diameter	1.04405								Axon diameter	5.29985								Axon diameter	3.75923
	Myelin+Axon	5.50529								Myelin+Axon	5.79934								Myelin+Axon	9.76345								Myelin+Axon	1.70805								Myelin+Axon	8.05985								Myelin+Axon	6.83523
	g ratio average	0.718473								g ratio average	0.685067								g ratio average	0.693931								g ratio average	0.675849								g ratio average	0.68448								g ratio average	0.690728
		Ctrl	H8KO
	average	0.699157	0.683686
	n1	0.718473	0.675849
	n2	0.685067	0.68448
	n3	0.693931	0.690728
	St ERROR	0.00999132	0.00431356
	p value		0.114094
[truncated: 4 more columns]
