# Supplementary material for: Hypoxia-induced conversion of sensory Schwann cells into repair cells is regulated by HDAC8
Source: Nat Commun. 2025 Jan 9;16:515. doi: 10.1038/s41467-025-55835-9 (PMC11711395; doi:10.1038/s41467-025-55835-9)
Supplement: Supplementary file 6 — Source data [file 41467_2025_55835_MOESM6_ESM.zip › Source Data files/Data Figure S11.xlsx]

## Sheet: Sheet1
	1 dpl, crushed	Control-1	H8KO-1	Control-2	H8KO-2	Control-3	H8KO-3
	number of macrophages per mm2	94.6723	80.1657	81.2933	103.413	115.314	116.953
	number of macrophages	12	25	15	15	21	19
	surface in mm2	0.126753	0.311854	0.184517	0.14505	0.182112	0.162458
	5 dpl, crushed	Control-1	H8KO-1	Control-2	H8KO-2	Control-3	H8KO-3
	number of macrophages per mm2	411.918	553.47	601.128	416.097	286.102	250.525
	number of macrophages	54	92	39	74	75	45
	surface in mm2	0.131094	0.166224	0.064878	0.177843	0.262144	0.179623
		Crushed
		1 dpl		5 dpl
		Ctrl	H8KO	Ctrl	H8KO
	average	97.0931	100.177	433.05	406.697
	n1	94.6723	80.1657	411.918	553.47
	n2	81.2933	103.413	601.128	416.097
	n3	115.314	116.953	286.102	250.525
	ST ERROR	9.89513	10.7422	91.5519	87.579
	p value		0.421539		0.422697
